# Supplementary material for: Differential processing of small RNAs during endoplasmic reticulum stress
Source: Sci Rep. 2017 Apr 13;7:46080. doi: 10.1038/srep46080 (PMC5408347; doi:10.1038/srep46080)
Supplement: Supplementary Information 2 [file srep46080-s2.csv]

baseMean log2FoldChange lfcSE pvalue padj shift5_CTL shift5_DTT major_CTL major_DTT A_CTL A_DTT T_CTL T_DTT G_CTL G_DTT C_CTL C_DTT c1 c2 t1 t2
hsa-let-7a-1_5p 14911.2113856866 0.245284397353021 0.0482445516730238 3.69201036251958e-07 3.40741789707536e-06 0.00189321257707166 0.00216150786788864 1 1 0.0335912723582392 0.0300619301565457 0.00012685525815045 8.60141063134354e-05 0.00580997082329063 0.00563392396353002 0.0926297095014588 0.0542749010837777 23262.2421196246 22565.4892524789 24340.2004511067 26083.1040432775
hsa-let-7a-1_3p 20.6328601731862 -0.608557076266218 0.372045968810916 0.101901553677956 0.249636083067671 0.106666666666667 0 1 1 0.0526315789473684 0 0.394736842105263 0.590909090909091 0 0 0.0131578947368421 0 44.8872797717836 43.0505879314076 30.5627830877783 16.3223429557431
hsa-let-7a-2_5p 14887.1728702529 0.24363919242115 0.0487042345594589 5.6614141565626e-07 4.99721786816953e-06 0.00186949395615653 0.00212286630274673 1 1 0.0335982934200168 0.0300849101331839 5.07910709297306e-05 0 0.00579018208598928 0.00564630834877807 0.0926429133758285 0.054351105555795 23238.6172355342 22543.3821938114 24274.9998471861 26041.1323042485
hsa-let-7a-3_5p 14935.1687023237 0.245241105518005 0.0490548003282913 5.75300476922452e-07 4.99721786816953e-06 0.00462324393358876 0.00578383977900552 1 1 0.0335612968591692 0.0299738051273243 5.06585612968592e-05 0 0.00580040526849037 0.00562545626315111 0.092629179331307 0.0543221539914974 23305.9481551919 22595.7410169712 24360.5756398319 26143.7298885417
hsa-let-7a-3_3p 20.6328601731862 -0.608557076266218 0.372045968810916 0.101901553677956 0.249636083067671 0.106666666666667 0 1 1 0.0526315789473684 0 0.394736842105263 0.590909090909091 0 0 0.0131578947368421 0 44.8872797717836 43.0505879314076 30.5627830877783 16.3223429557431
hsa-let-7b_5p 5850.92876861038 0.054798193223464 0.0310201748532613 0.0773063044855413 0.207555714467241 0.00103356031128405 0.0017570575143493 1 1 0.0893017009847807 0.0852437843073943 0.0113025962399284 0.01442255946615 0.0113025962399284 0.0125928317726832 0.0798455684870188 0.0441287267247874 9601.15289434361 9680.56463754896 9209.58530378388 9366.69309331717
hsa-let-7b_3p 13.2190614556674 -0.523327780565181 0.425805574043041 0.219060597111139 0.429397542124932 0 0 1 0 0.204081632653061 0 0.36734693877551 0.785714285714286 0 0.0714285714285714 0 0 35.4373261356186 20.943529263928 18.337669852667 11.6588163969594
hsa-let-7c_5p 790.013732971451 0.0347819876026895 0.0876291216132901 0.691424463702337 0.860396172528469 0.00223713646532438 0.00175131348511384 1 1 0.0436507936507936 0.0225890529973936 0.00264550264550265 0.00781928757602085 0.0119047619047619 0.0052128583840139 0.100529100529101 0.0582102519548219 1291.09991554104 1328.75057885588 1167.49831395313 1326.77330597398
hsa-let-7d_5p 2360.49705625977 0.304993795524581 0.0720814623598135 2.32408985804986e-05 0.000174503696121371 0.00529363110008271 0.00429184549356223 1 1 0.0341168788769181 0.0306959513098703 0.000163238654913484 0.000529240539825351 0.00865164871041463 0.0103201905265943 0.0928827946457721 0.0560994972214872 3559.08878822063 3527.82115156832 3830.53548033489 4309.09854031619
hsa-let-7d_3p 270.613958244641 0.0933587779033246 0.159346168103641 0.557951751220562 0.769248742367991 0.209333333333333 0.16 1 1 0.0546666666666667 0.0272277227722772 0.00133333333333333 0 0.0106666666666667 0.00742574257425743 0.109333333333333 0.0693069306930693 394.535564309888 484.028231877448 421.766406611341 450.030312922632
hsa-let-7e_5p 478.536706201893 0.493854714627391 0.0974236141857885 3.99600515395166e-07 3.61271486367466e-06 0.000880281690140845 0.0012453300124533 1 1 0.0373263888888889 0.0343980343980344 0.0642361111111111 0.0798525798525798 0.00347222222222222 0.00368550368550369 0.0789930555555556 0.0479115479115479 692.209103849084 639.941171953356 874.095596310461 872.079466492562
hsa-let-7e_3p 4.01204372299951 -0.516277692564179 0.43527001913155 0.235579251833516 0.448579446233808 0.117647058823529 0 1 1 0.0588235294117647 0 0.0588235294117647 0 0 0 0 0 15.3561746587681 4.65411761420623 4.07503774503711 2.33176327939188
hsa-let-7f-1_5p 12347.2061504812 0.295989532450791 0.049755702011572 2.70022197615426e-09 3.41770952981811e-08 0.00217357064104583 0.00112976942433113 1 1 0.0390863260098338 0.0353666615706059 0 5.09606074504408e-05 0.00280077176822058 0.00178362126076543 0.0942304101574656 0.0507058044131886 19077.093903008 18145.2410483865 20666.5539239557 21755.3513967262
hsa-let-7f-1_3p 5.48672102305217 0.162792193581961 0.451699119292819 0.71854830639408 0.887055300743288 0.0714285714285714 0 1 1 0.357142857142857 0.111111111111111 0.428571428571429 0.111111111111111 0 0 0 0 5.90622102260311 10.471764631964 14.2626321076299 4.66352655878375
hsa-let-7f-2_5p 12674.2504116324 0.296725915702004 0.0507050153744054 4.85687080937021e-09 5.6620888646079e-08 0.00245579567779961 0.00160056019606862 1 1 0.0383657351154314 0.0347450044736057 6.07533414337789e-05 0 0.00282503037667072 0.00188885575106869 0.0921020656136087 0.0494084899095338 19592.116376179 18604.8351627894 21208.5339440457 22347.6192696917
hsa-let-7f-2_3p 7.17311752958674 0.310833012972648 0.439194412088698 0.479110183502608 0.71223426607938 0.0588235294117647 0 1 0 0.176470588235294 0 0.647058823529412 0.916666666666667 0 0 0 0 10.6311978406856 9.30823522841246 12.2251132351113 13.9905796763513
hsa-let-7g_5p 7462.21148705582 0.357818695427001 0.0424594322676586 3.53709239535399e-17 1.56693193114182e-15 0.00528422738190552 0.00533600133400033 1 1 0.0472564977684432 0.0442244224422442 0.000630086636912575 0.00132013201320132 0.00729850354423733 0.00792079207920792 0.087582042530848 0.0491749174917492 11133.2266276069 10832.458747065 12716.1552833883 13414.6341463415
hsa-let-7i_5p 7893.57906220581 0.244532775650346 0.0351647206366438 3.5526442030794e-12 5.62079064987205e-11 0.00227009273570325 0.00146926781487226 1 1 0.0842501175364363 0.0892628205128205 0.0411847672778561 0.0547275641025641 0.00423131170662906 0.00376602564102564 0.0592853784673249 0.0350961538461538 11994.3536527024 12275.2352074689 13048.2708596088 13633.8198946043
hsa-let-7i_3p 4.79504028942351 0.0488198033546607 0.440392948695733 0.911731252904685 0.964319492287746 0.0769230769230769 0 1 1 0.153846153846154 0 0 0 0.0769230769230769 0 0.0769230769230769 0 11.8124420452062 3.49058821065467 4.07503774503711 11.6588163969594
hsa-mir-101-1_3p 148.169506007371 0.090854942574108 0.175680243736506 0.605043885305124 0.807332654187259 0.439024390243902 0.463302752293578 0 0 0.0608108108108108 0.025531914893617 0.0878378378378378 0.106382978723404 0.0045045045045045 0.00851063829787234 0.027027027027027 0.0340425531914894 237.430085108645 243.177645342275 209.864443869411 268.152777130066
hsa-mir-101-2_3p 153.012886843966 0.113011282834816 0.166887563651396 0.498297980457581 0.723757394566257 0.426190476190476 0.444933920704846 0 0 0.0597345132743363 0.0245901639344262 0.086283185840708 0.102459016393443 0.00442477876106195 0.00819672131147541 0.0265486725663717 0.0327868852459016 245.698794540289 246.66823355293 222.089557104523 275.148066968241
hsa-mir-103a-1_3p 4821.17667164931 0.406578260656705 0.0424726645611937 1.04145186071984e-21 9.22726348597781e-20 0.00648148148148148 0.0069788097957112 1 1 0.00827190827190827 0.00357186845670649 0.123669123669124 0.140288212834093 0.0108108108108108 0.0117009483926592 0.0311220311220311 0.0174898386500801 6946.89716678578 6980.01289190579 8683.90543467409 8438.6513081192
hsa-mir-103a-2_3p 4834.77373718521 0.405855042112789 0.0416895386702467 2.13445571929148e-22 2.36390970911531e-20 0.00662918519761685 0.00696114415896722 1 1 0.00841159657002858 0.00380835380835381 0.123397305022458 0.13980343980344 0.0107799101674153 0.0116707616707617 0.0310330747243773 0.0173218673218673 6971.70329508071 6998.62936236262 8698.16806678172 8468.96423075129
hsa-mir-106a_5p 698.735594133185 0.364272051082365 0.0922084007889695 7.79783312122932e-05 0.000548323821064221 0.12135088723526 0.125222024866785 1 1 0.0825740318906606 0.038630377524144 0.0427107061503417 0.0500438981562774 0.00113895216400911 0.00175592625109745 0.0244874715261959 0.0158033362598771 1069.02600509116 979.691757790411 1185.8359838058 1268.47922398918
hsa-mir-106b_5p 251.31152931516 0.14167122361542 0.174236226588968 0.416161556366716 0.653818351043248 0.00146412884333821 0.00531914893617021 1 1 0.0230880230880231 0.0078740157480315 0.0187590187590188 0.031496062992126 0.0115440115440115 0.0131233595800525 0.0649350649350649 0.0393700787401575 374.454412833037 425.85176169987 360.640840435785 464.020892598983
hsa-mir-106b_3p 709.562498814868 -0.0399870060391143 0.0754977038532219 0.596357861314807 0.798146624055769 0.220766618146531 0.255744255744256 0 0 0.146250582207732 0.0736137667304015 0.0475081509082441 0.0669216061185468 0.00931532370749884 0.00860420650095602 0.0703306939916162 0.0525812619502868 1203.68784440651 1212.39763850072 1059.50981370965 1121.57813738749
hsa-mir-107_3p 664.236737945911 0.174341270943702 0.0776034637071721 0.0246678035866853 0.0903127023876164 0.00391717963066592 0.00198412698412698 1 1 0.0556780595369349 0.0281280310378274 0.0744211686879824 0.10184287099903 0.0071664829106946 0.0106692531522793 0.067805953693495 0.02909796314258 1046.58236520527 1048.33999259995 1065.62237032721 1130.90519050506
hsa-mir-10a_5p 91.6879742025801 0.32505201795787 0.19183562115548 0.0901836163024946 0.232275244313983 0.301724137931034 0.217687074829932 1 1 0.0897435897435897 0.115646258503401 0 0 0.00427350427350427 0.0136054421768707 0.0726495726495727 0.0612244897959184 138.205571928913 133.805881408429 165.039028674003 153.896376439864
hsa-mir-1180_3p 275.088871036073 0.0616643053174953 0.12465075494436 0.620814298170046 0.817717080362699 0.00259403372243839 0.00248756218905473 1 1 0.0577395577395577 0.0462962962962963 0.0356265356265356 0.0439814814814815 0.0110565110565111 0.0138888888888889 0.173218673218673 0.12962962962963 431.154134650027 472.392937841932 421.766406611341 454.693839481416
hsa-mir-1224_5p 14.8054055618762 -0.546655708951278 0.389421609885798 0.160389388122908 0.356237923364355 0 0 1 1 0.25 0.0952380952380952 0.0892857142857143 0.0476190476190476 0 0 0.0535714285714286 0.0476190476190476 28.3498609084949 33.7423527029952 18.337669852667 16.3223429557431
hsa-mir-1226_5p 9.97152011184997 -0.72263182085734 0.427949639946658 0.091297876756002 0.233785892502363 0.41025641025641 0 0 0 0.146341463414634 0.222222222222222 0.0731707317073171 0.333333333333333 0 0 0 0 20.0811514768506 25.5976468781343 8.15007549007423 11.6588163969594
hsa-mir-1226_3p 4.91988028372603 0.00301921872899373 0.45212595664608 0.994671904874932 0.996922293799988 0.142857142857143 0 1 1 0.357142857142857 0.285714285714286 0.0714285714285714 0 0 0 0 0 9.44995363616497 6.98117642130934 6.11255661755567 9.32705311756751
hsa-mir-1246_5p 158.101958388383 -1.00740942933437 0.177935413615606 1.49917522265211e-08 1.5444991247323e-07 0.617647058823529 0.547297297297297 0 0 0.00588235294117647 0.0161290322580645 0.0102941176470588 0.0268817204301075 0.0161764705882353 0.010752688172043 0.0308823529411765 0.0860215053763441 341.37957510646 375.819997347153 175.226623036596 144.569323322296
hsa-mir-1249_3p 11.0650161140185 -0.0835730349406379 0.426235459118272 0.844553451716677 0.945814088755744 0.0303030303030303 0.0666666666666667 1 1 0.0303030303030303 0.0588235294117647 0.0606060606060606 0 0.0303030303030303 0 0 0.0588235294117647 15.3561746587681 23.2705880710311 12.2251132351113 20.9858695145269
hsa-mir-1254-1_5p 11.2736023652948 0.210213446679735 0.421960160350171 0.61835494972168 0.817705202169266 0.275862068965517 0.388888888888889 0 1 0.032258064516129 0.05 0.161290322580645 0 0.032258064516129 0 0.0645161290322581 0.05 12.9936862497268 20.943529263928 22.4127075977041 16.3223429557431
hsa-mir-1254-2_5p 11.2736023652948 0.210213446679735 0.421960160350171 0.61835494972168 0.817705202169266 0.275862068965517 0.388888888888889 0 1 0.032258064516129 0.05 0.161290322580645 0 0.032258064516129 0 0.0645161290322581 0.05 12.9936862497268 20.943529263928 22.4127075977041 16.3223429557431
hsa-mir-125a_5p 523.167699665414 -0.0852277825022227 0.10716152733087 0.426426966849774 0.665166008149472 0.00647249190938511 0.00275103163686382 1 1 0.0282594733461785 0.0355677154582763 0.0513808606294155 0.0383036935704514 0.0109184328837508 0.0150478796169631 0.0301862556197816 0.0191518467852257 851.677071459368 958.748228526483 790.5573225372 790.467751713846
hsa-mir-125a_3p 7.62735882380125 0.0487010839390183 0.450207282632368 0.913857032239861 0.964319492287746 0.142857142857143 0 1 1 0.0454545454545455 0 0.0454545454545455 0.181818181818182 0.0454545454545455 0 0 0 14.1749304542475 10.471764631964 6.11255661755567 18.654106235135
hsa-mir-126_5p 16.5964887916352 0.62348766791689 0.40375884101418 0.122537930093721 0.285706858060623 0 0 1 1 0.294117647058824 0.225806451612903 0.0294117647058824 0 0 0 0 0.032258064516129 15.3561746587681 24.4341174745827 40.7503774503711 25.6493960733106
hsa-mir-126_3p 6.12428427301223 -0.502823031705292 0.450356445466022 0.26420811286961 0.475789406509095 0.347826086956522 0.333333333333333 1 1 0.217391304347826 0.166666666666667 0.130434782608696 0.166666666666667 0 0 0.0434782608695652 0 16.5374188632887 10.471764631964 6.11255661755567 6.99528983817563
hsa-mir-1260b_5p 16.975154785882 -0.959178302939843 0.422289871337215 0.0231243371363561 0.0860847172387039 0.0140845070422535 0 1 0 0.0428571428571429 0.0833333333333333 0 0 0 0 0.0142857142857143 0 30.7123493175362 52.3588231598201 10.1875943625928 18.654106235135
hsa-mir-1268a_5p 94.678147215534 -1.92178548939358 0.255019821400023 4.85246151097244e-14 1.0748202246804e-12 0.00226757369614512 0 1 1 0.0257879656160458 0 0 0 0 0 0 0 230.342619881521 286.228233273683 55.013009558001 55.962318705405
hsa-mir-1268b_5p 96.2018110904608 -1.8821101749655 0.2581680822947 3.09377608458508e-13 5.95888176291823e-12 0 0 1 1 0.0254237288135593 0 0.00282485875706215 0 0 0 0 0 230.342619881521 292.045880291441 59.0880473030381 55.962318705405
hsa-mir-1273a_5p 3.12789279114565 -0.390850271574227 0.444122527319287 0.378831929303964 0.614734595903502 0.333333333333333 0.333333333333333 0 0 0.2 0.666666666666667 0.2 0 0 0 0 0 8.26870943164435 5.81764701775779 4.07503774503711 2.33176327939188
hsa-mir-1273c_3p 14.072739884231 -0.459957114243878 0.393715360471873 0.242706813699278 0.457528163696938 0.0204081632653061 0 0 0 0.153846153846154 0 0.115384615384615 0.210526315789474 0 0 0.0384615384615385 0.0526315789473684 28.3498609084949 29.0882350887889 20.3751887251856 13.9905796763513
hsa-mir-1273e_5p 2.44581623739815 -0.439192131490506 0.433905446432058 0.311450105704102 0.538954675105144 0.3 0 0 0 0 0 0 0 0.1 0 0 0 5.90622102260311 5.81764701775779 2.03751887251856 2.33176327939188
hsa-mir-1273h_5p 24.1223421078936 -0.0327004983908946 0.329891687048739 0.921039059020875 0.965452188230953 0.171428571428571 0.0882352941176471 1 1 0.103896103896104 0.0285714285714286 0.025974025974026 0.114285714285714 0 0 0.0779220779220779 0.0285714285714286 38.9810587491805 43.0505879314076 34.6378208328155 39.6399757496619
hsa-mir-1273h_3p 50.6435002218948 -0.235679951189895 0.25099601780689 0.347741605353874 0.571217483208878 0.227848101265823 0.212121212121212 1 1 0.17032967032967 0.219178082191781 0.0384615384615385 0.0136986301369863 0.00549450549450549 0.0273972602739726 0.032967032967033 0.0410958904109589 88.5933153390466 96.5729404947792 69.2756416656309 74.61642494054
hsa-mir-1276_5p 6.21778415167377 -0.481139262765182 0.452107859882237 0.287232017949214 0.503133485295128 0 0 1 1 0.208333333333333 0.166666666666667 0.0416666666666667 0 0 0 0 0 17.7186630678093 10.471764631964 10.1875943625928 2.33176327939188
hsa-mir-1276_3p 2.75631567314271 -0.00466071683457116 0.438663111570687 0.991522779230694 0.996922293799988 0 0 0 0 0 0.25 0 0 0 0 0 0 4.72497681808249 4.65411761420623 6.11255661755567 2.33176327939188
hsa-mir-128-1_5p 32.3100416861456 -1.86592373513504 0.364598465148001 3.0920233985883e-07 2.91439652249919e-06 0 0 1 1 0.0506329113924051 0.125 0.0189873417721519 0.0625 0.00632911392405063 0 0 0 83.8683385209641 98.8999993018824 22.4127075977041 9.32705311756751
hsa-mir-128-1_3p 1579.77745407321 0.354726169274679 0.105217763029255 0.000748000793722302 0.00419448546353139 0.00327786182551689 0.0019739439399921 1 1 0.052376333656644 0.0550493545937737 0.00193986420950533 0.00265755504935459 0.01454898157129 0.0140470766894457 0.0589233753637245 0.0254365983295368 2214.83288347617 2432.93998282631 2557.08618501079 2979.99347106282
hsa-mir-128-2_5p 13.0277338710406 -1.22247367794341 0.426486195520794 0.0041518883939164 0.0202119402033513 0.0677966101694915 0.25 1 1 0.11864406779661 0 0 0.125 0 0 0.0169491525423729 0 38.9810587491805 30.2517644923405 12.2251132351113 4.66352655878375
hsa-mir-128-2_3p 1564.35847761919 0.104919027820825 0.109656464395963 0.338669488952865 0.566838145327474 0.00416956219596942 0.00259515570934256 1 1 0.0561898365793597 0.0636969192339717 0.0223863890754421 0.0287260616153206 0.0154466084620551 0.0158201498751041 0.0528318782180434 0.0266444629475437 2454.62545699385 2605.14233455194 2298.32128820093 2760.80772279998
hsa-mir-1285-1_5p 5.80770901715743 0.0506147991724941 0.442270216443084 0.908886505523047 0.964319492287746 0 0 0 0 0.0588235294117647 0.166666666666667 0 0 0 0 0 0.0833333333333333 11.8124420452062 6.98117642130934 16.3001509801485 2.33176327939188
hsa-mir-1285-1_3p 17.869386599171 -0.509665501472805 0.378751996900603 0.178417227177049 0.38368364873511 0 0 1 1 0.174603174603175 0.1 0 0 0 0 0.126984126984127 0.05 34.256081931098 39.5599997207529 26.4877453427412 16.3223429557431
hsa-mir-1285-2_3p 17.8853049499395 -0.598797509480124 0.37945223169169 0.114552358706854 0.277304343754844 0 0 1 1 0.169230769230769 0.105263157894737 0 0 0 0 0.123076923076923 0.0526315789473684 34.256081931098 41.8870585278561 24.4502264702227 16.3223429557431
hsa-mir-1287_5p 17.6061257454941 -0.0239234753067449 0.368401361959863 0.948222872769584 0.983753472217624 0 0 1 1 0.0784313725490196 0.115384615384615 0.0196078431372549 0.0384615384615385 0 0.0384615384615385 0.0784313725490196 0.0769230769230769 33.0748377265774 26.7611762816858 28.5252642152598 25.6493960733106
hsa-mir-129-1_5p 8.52027020555112 0.0141227892149552 0.449602395824404 0.974941186315063 0.996922293799988 0 0 1 1 0 0 0 0 0.0416666666666667 0 0.0416666666666667 0 15.3561746587681 12.7988234390671 6.11255661755567 20.9858695145269
hsa-mir-129-2_5p 8.52027020555112 0.0141227892149552 0.449602395824404 0.974941186315063 0.996922293799988 0 0 1 1 0 0 0 0 0.0416666666666667 0 0.0416666666666667 0 15.3561746587681 12.7988234390671 6.11255661755567 20.9858695145269
hsa-mir-129-2_3p 6.40703648374662 0.708325190663586 0.452370320091781 0.117393508350232 0.277980025459138 0 0 1 1 0 0.0769230769230769 0 0 0 0 0.1 0 7.08746522712373 4.65411761420623 8.15007549007423 20.9858695145269
hsa-mir-1292_5p 18.1469672526165 -0.442233659130476 0.367456827588722 0.228783557456075 0.440657025882787 0.225806451612903 0.285714285714286 1 0 0.0793650793650794 0.0909090909090909 0.0158730158730159 0.0454545454545455 0 0 0.0634920634920635 0 33.0748377265774 39.5599997207529 22.4127075977041 23.3176327939188
hsa-mir-1296_5p 96.0035893194364 -0.114185014832439 0.207214779036926 0.581601679338326 0.783129312908445 0.0104895104895105 0.00763358778625954 1 1 0.145214521452145 0.0588235294117647 0.033003300330033 0.0808823529411765 0 0.00735294117647059 0.0429042904290429 0.0441176470588235 171.28040965549 164.05764590077 124.288651223632 163.223429557431
hsa-mir-1301_3p 150.541426408724 -0.426158722677632 0.160377311520976 0.00787866637156382 0.0347489132815729 0.0905432595573441 0.0655737704918033 1 1 0.0431519699812383 0.00518134715025907 0.227016885553471 0.243523316062176 0.00375234521575985 0.0103626943005181 0.0637898686679174 0.0362694300518135 278.773632266867 303.681174326956 199.676849506819 198.199878748309
hsa-mir-1303_3p 48.5781104613661 0.0462582109264389 0.263015597375096 0.860391122518969 0.950243348268925 0.357664233576642 0.309859154929577 1 1 0.0709219858156028 0.105263157894737 0.0212765957446809 0.0526315789473684 0.00709219858156028 0.0263157894736842 0.0638297872340425 0.105263157894737 73.2371406802785 87.2647052663668 81.5007549007423 72.2846616611481
hsa-mir-1304_5p 8.71060062036247 -0.0757289525673054 0.43660345262834 0.86229757563004 0.950243348268925 0.0384615384615385 0.0833333333333333 0 0 0 0 0.115384615384615 0 0 0 0.0769230769230769 0 18.8999072723299 11.6352940355156 14.2626321076299 11.6588163969594
hsa-mir-1306_5p 5.47129925817962 -0.0140715535654481 0.448819638062657 0.974988535980982 0.996922293799988 0.0625 0 1 1 0 0 0 0 0 0 0 0 9.44995363616497 9.30823522841246 14.2626321076299 2.33176327939188
hsa-mir-1306_3p 3.30356026012288 0.0640115300026728 0.44806934926935 0.886400145668652 0.962439373851012 0.444444444444444 0.2 0 0 0.111111111111111 0 0.555555555555556 0.6 0 0 0 0 5.90622102260311 4.65411761420623 6.11255661755567 4.66352655878375
hsa-mir-1307_5p 52.2306482894051 0.316543454049285 0.251123414873679 0.207485617379243 0.42357662902767 0.00757575757575758 0 1 1 0.135338345864662 0.0714285714285714 0.0451127819548872 0.107142857142857 0.0075187969924812 0.0119047619047619 0.120300751879699 0.0833333333333333 81.5058501119229 73.3023524237481 97.8009058808907 83.9434780581075
hsa-mir-1307_3p 1188.87649305283 0.0112223836152213 0.0944916453393688 0.905460839417125 0.964319492287746 0.294550810014728 0.278103044496487 0 0 0.139283683911313 0.0873731679819617 0.111142694712905 0.127959413754228 0.00142126208072769 0.00112739571589628 0.0395110858442297 0.0343855693348365 1862.82211052902 2115.29645565673 1821.54187203159 1898.05530942499
hsa-mir-130b_5p 299.98782816872 -0.226949152850223 0.12715333268842 0.0742862542021156 0.200663479338642 0.00862068965517241 0.00253164556962025 1 1 0.120559741657696 0.0402010050251256 0.00322927879440258 0.0050251256281407 0.00968783638320775 0.0201005025125628 0.138858988159311 0.0829145728643216 574.084683397022 514.279996369788 423.80392548386 436.039733246281
hsa-mir-130b_3p 689.413823584909 0.0731590435431409 0.117011935024867 0.531821957719833 0.747053038013397 0.0504420176807072 0.0476190476190476 1 1 0.157114624505929 0.168421052631579 0.227766798418972 0.240191387559809 0.0133399209486166 0.0258373205741627 0.024703557312253 0.0162679425837321 1141.08190156692 1113.49763919884 996.346728661574 1210.18514200438
hsa-mir-132_5p 5.03262917064427 -0.258838686289218 0.452310984778978 0.567147039243867 0.771458103053633 0 0 1 1 0.0588235294117647 0 0 0 0.0588235294117647 0 0.117647058823529 0 11.8124420452062 8.1447058248609 8.15007549007423 4.66352655878375
hsa-mir-132_3p 104.694093203533 -0.279896057748272 0.20461231674639 0.171332869377641 0.372061083991641 0.0303030303030303 0.0223880597014925 1 1 0.180722891566265 0.0780141843971631 0.16566265060241 0.127659574468085 0 0.00709219858156028 0.0120481927710843 0.0141843971631206 205.536491586588 181.510586954043 130.401207841188 163.223429557431
hsa-mir-140_5p 38.5400868728736 0.91293335860126 0.277384045499578 0.000997520253866509 0.00538904234710809 0 0 1 1 0.0666666666666667 0.0133333333333333 0.0666666666666667 0.12 0 0 0.0666666666666667 0.0133333333333333 41.3435471582218 44.2141173349592 81.5007549007423 79.2799514993238
hsa-mir-140_3p 704.752502347865 -0.0766415499522248 0.0875319614457906 0.381256443977609 0.616410965992995 0.425470332850941 0.44908350305499 0 0 0.0404325340855665 0.039564787339268 0.164551010813352 0.199802176063304 0.0131640808650682 0.0217606330365974 0.0314997649271274 0.0257171117705242 1262.75005463254 1168.18352116576 1059.50981370965 1077.27463507905
hsa-mir-141_3p 11.5599195862708 0.127483885313934 0.433245326791754 0.768564322813647 0.916593325509883 0 0 0 0 0.0645161290322581 0 0.032258064516129 0.0555555555555556 0 0 0.032258064516129 0.0555555555555556 21.2623956813712 15.1258822461702 26.4877453427412 11.6588163969594
hsa-mir-142_5p 1831.64267409254 -0.0101271072742257 0.0560882041443087 0.856715458441758 0.948812370224247 0.492497625830959 0.42911877394636 1 1 0.0699642655632876 0.0317035905271199 0.00677073537709235 0.00420168067226891 0.00714688734248636 0.00840336134453781 0.113033665600903 0.0851795263559969 3101.94728107115 3070.55409597256 2740.46288353746 2949.68054843072
hsa-mir-142_3p 333.365739071784 0.716895966478135 0.137535457339626 1.86368127635847e-07 1.79480609875392e-06 0.149025069637883 0.130217028380634 1 1 0.0878552971576227 0.0358255451713396 0.0465116279069767 0.0451713395638629 0.00904392764857881 0.00934579439252336 0.0284237726098191 0.0311526479750779 429.972890445506 411.889408857251 700.906492146383 594.599636244928
hsa-mir-143_3p 67.6376258965728 -0.158676540828426 0.220433650750581 0.471624682220575 0.708236387199032 0.0048780487804878 0 1 1 0.0794392523364486 0.0206185567010309 0.135514018691589 0.257731958762887 0 0 0.163551401869159 0.0515463917525773 120.486908861103 119.84352856581 93.7258681358536 104.929347572634
hsa-mir-145_5p 9.55884925651828 -0.108990720353071 0.425096161554282 0.797649135690767 0.920204601851588 0.0344827586206897 0 1 1 0.133333333333333 0.142857142857143 0 0.0714285714285714 0 0.0714285714285714 0.1 0 18.8999072723299 15.1258822461702 16.3001509801485 11.6588163969594
hsa-mir-146a_5p 36.9917680796479 1.07597879769709 0.305682492994378 0.000431672311287985 0.00251619518290233 0.0158730158730159 0 1 1 0.102941176470588 0.0649350649350649 0.0294117647058824 0.0649350649350649 0 0 0.0882352941176471 0.051948051948052 31.8935935220568 41.8870585278561 71.3131605381495 90.9387678962832
hsa-mir-146b_5p 940.467127754859 0.203876422825848 0.0812699030508256 0.0121199070226608 0.0506520642550825 0.00239520958083832 0.000691562932226833 1 1 0.0383275261324042 0.0195154777927322 0.0259388308168796 0.0356662180349933 0.103368176538908 0.123149394347241 0.150212930700736 0.0935397039030956 1463.56156940105 1473.02822489627 1636.1276546324 1499.32378864898
hsa-mir-146b_3p 7.20110310537394 -0.0596488174419712 0.41703761951352 0.886266626967613 0.962439373851012 0.363636363636364 0.3 0 0 0.0434782608695652 0.1 0 0 0 0 0.0869565217391304 0.2 21.2623956813712 4.65411761420623 18.337669852667 2.33176327939188
hsa-mir-148a_5p 110.189412744859 -0.791951872673815 0.220708988924584 0.000332946396592621 0.00196660338254042 0.0641975308641975 0.0267857142857143 1 1 0.0686274509803922 0.00884955752212389 0 0 0.00490196078431373 0.00884955752212389 0.0784313725490196 0.0707964601769911 232.705108290562 242.014115938724 99.8384247534093 146.901086601688
hsa-mir-148a_3p 4105.28699955749 0.23394242393893 0.0397289649198699 3.89810677714028e-09 4.66719270884633e-08 0.00286691944881162 0.00330188679245283 1 1 0.0247797356828194 0.0223297938788257 0.0209251101321586 0.0249843847595253 0.00422173274596182 0.00515302935665209 0.0784691629955947 0.0573079325421611 6314.93151736724 6361.01524921636 6972.3895817585 6850.72051485333
hsa-mir-148b_5p 50.4375747180388 -0.202538463787646 0.261453611727617 0.438538764276206 0.676908266809614 0.0512820512820513 0.0746268656716418 0 0 0.114649681528662 0.0746268656716418 0 0.0149253731343284 0.0191082802547771 0 0.159235668789809 0.0895522388059701 94.4995363616497 88.4282346699183 81.5007549007423 62.9576085435807
hsa-mir-148b_3p 163.685284298177 0.885881036757639 0.213151203948134 3.23704130288549e-05 0.0002350834913407 0 0 1 1 0.0642458100558659 0.0188087774294671 0.363128491620112 0.420062695924765 0.00837988826815642 0.00313479623824451 0.0363128491620112 0.0282131661442006 171.28040965549 204.781175025074 287.290161025117 384.74094109966
hsa-mir-149_5p 22.8994439313655 -0.262126394927484 0.358819906115411 0.4650702176807 0.703160772807338 0 0 1 1 0.136986301369863 0.0689655172413793 0.0958904109589041 0.103448275862069 0 0 0.0684931506849315 0 35.4373261356186 50.031764352717 28.5252642152598 34.9764491908781
hsa-mir-150_5p 202.908380536266 -0.113700534033735 0.133848819025748 0.395619909114157 0.625927213348469 0.0694214876033058 0.0537634408602151 1 1 0.134426229508197 0.0921985815602837 0.0672131147540984 0.0709219858156028 0.00491803278688525 0.00354609929078014 0.0131147540983607 0.024822695035461 359.098238174269 350.222350469019 305.627830877783 300.797463041552
hsa-mir-150_3p 14.1998284552596 -0.74767836792198 0.4120576928388 0.0696009005982482 0.190328388672988 0.254545454545455 0.153846153846154 1 0 0.0350877192982456 0 0.105263157894737 0.125 0.0175438596491228 0 0.0175438596491228 0 27.1686167039743 37.2329409136498 10.1875943625928 18.654106235135
hsa-mir-151a_5p 597.914332538173 -0.326127413118219 0.127210257206716 0.0103566588081633 0.0436952366858701 0.0465968586387435 0.0317880794701987 1 1 0.0326086956521739 0.049738219895288 0.0056935817805383 0.00916230366492147 0.0062111801242236 0.00654450261780105 0.0807453416149068 0.0392670157068063 1053.66983043239 1184.47293281549 755.919501704385 895.39709928648
hsa-mir-151a_3p 562.76571238234 0.125560537935061 0.0849661050244699 0.139468793276448 0.318477708358076 0.149805447470817 0.116527942925089 1 1 0.100625 0.0921501706484642 0.184375 0.212741751990899 0.005625 0.00910125142207053 0.04125 0.0182025028441411 882.389420776904 925.005875823488 902.620860525721 928.041785197967
hsa-mir-151b_3p 59.4594861299731 -1.04612999976181 0.258238928165275 5.09957452583245e-05 0.000364372824990932 0.0468085106382979 0.0188679245283019 0 0 0.0169491525423729 0 0 0 0.0211864406779661 0 0.622881355932203 0.566037735849057 147.655525565078 127.988234390671 61.1255661755567 53.6305554260132
hsa-mir-152_3p 87.0497839331681 0.254384957142023 0.220957094424355 0.249614319838826 0.464618250792437 0.00442477876106195 0.0147058823529412 1 1 0.233333333333333 0.233333333333333 0.2 0.213333333333333 0.00416666666666667 0.00666666666666667 0.0166666666666667 0.00666666666666667 118.124420452062 146.604704847496 138.551283331262 158.559902998648
hsa-mir-153-1_3p 12.6440696436771 0.00378011183015063 0.416434099322924 0.992757434002661 0.996922293799988 0.0277777777777778 0.0555555555555556 1 1 0.0277777777777778 0 0 0 0 0 0.0277777777777778 0 25.9873724994537 16.2894116497218 16.3001509801485 23.3176327939188
hsa-mir-153-2_5p 3.4191432186335 0.207617710783528 0.436778798660781 0.634545833095281 0.823171053566693 0 0 0 0 0.125 0 0 0 0.125 0.166666666666667 0.25 0.166666666666667 5.90622102260311 3.49058821065467 10.1875943625928 2.33176327939188
hsa-mir-153-2_3p 12.6440696436771 0.00378011183015063 0.416434099322924 0.992757434002661 0.996922293799988 0.0277777777777778 0.0555555555555556 1 1 0.0277777777777778 0 0 0 0 0 0.0277777777777778 0 25.9873724994537 16.2894116497218 16.3001509801485 23.3176327939188
hsa-mir-155_5p 1830.51855077867 0.23475760714422 0.0793507722257067 0.00309161130400105 0.0155634523599144 0.020755500207555 0.0147679324894515 1 1 0.0604339890488745 0.0483539094650206 0.0018251875887244 0.00274348422496571 0.00993713242749949 0.0133744855967078 0.105860880146015 0.0802469135802469 2839.71106766757 2808.75998017346 3231.50493181443 2933.35820547498
hsa-mir-15a_5p 316.717864589475 0.34349969108174 0.114830922307937 0.0027774527682167 0.0141426617967816 0.0112640801001252 0.00196463654223969 1 1 0.0620347394540943 0.0542635658914729 0.0285359801488834 0.0465116279069767 0.00620347394540943 0.00193798449612403 0.0607940446650124 0.0387596899224806 452.416530331398 484.028231877448 568.467765432677 536.305554260132
hsa-mir-15b_5p 400.698478944475 0.0563389010401783 0.138177440786395 0.683472903098432 0.857247898948853 0.00444444444444444 0.00686106346483705 1 1 0.00618921308576481 0.00511073253833049 0.00353669319186561 0 0.0106100795755968 0.00170357751277683 0.0017683465959328 0.00340715502555366 617.790718964285 700.444700938037 582.730397540307 692.533693979387
hsa-mir-15b_3p 5.92787803809063 0.503618830541273 0.447455550851271 0.260370016287138 0.475789406509095 0.0833333333333333 0 1 1 0.153846153846154 0 0 0 0 0 0.153846153846154 0.181818181818182 7.08746522712373 6.98117642130934 12.2251132351113 11.6588163969594
hsa-mir-16-1_5p 12706.5852679001 0.395449954640129 0.0425340762280213 1.44124588729051e-20 9.12102754385278e-19 0.00381691529628805 0.00376829798540992 1 1 0.21657847206819 0.130497615492076 0.00598878291454102 0.00351654703983814 0.000253493456700149 4.81718772580567e-05 0.0157482809974968 0.036466111084349 18716.8144206292 18144.077518983 22720.3729474544 22263.6757916336
hsa-mir-16-2_5p 12713.0540763543 0.395943534254835 0.0425441737201743 1.31933607492735e-20 9.12102754385278e-19 0.00435625934051957 0.00453821271665138 1 1 0.216794957078146 0.130547800134784 0.0060819158034781 0.00356214498892847 0.00019005986885869 4.81370944449793e-05 0.0157116158256517 0.0364397804948493 18716.8144206292 18155.7128130185 22742.7856550521 22270.6710814718
hsa-mir-16-2_3p 76.1300604638884 -0.0667579311701519 0.245300509292999 0.785508573716219 0.920204601851588 0.178571428571429 0.205607476635514 0 0 0.0133333333333333 0.00925925925925926 0.0444444444444444 0.037037037037037 0.0133333333333333 0.00925925925925926 0.0355555555555556 0.0185185185185185 140.568060337954 122.170587372914 132.438726713706 97.9340577344588
hsa-mir-17_5p 2890.07795473998 0.456840533622801 0.0585212941738996 5.88453944581598e-15 1.6292818590603e-13 0.0366919879604415 0.0393832048343405 1 1 0.0732783153101878 0.0392399834779017 0.0101024473534434 0.00722841800908715 0.00327262379055208 0.00289136720363486 0.0379908935685828 0.0216852540272615 4147.3484020719 4032.7929127097 5338.29944599862 5080.9121857949
hsa-mir-17_3p 53.2947254929113 0.040476142792323 0.258275423279789 0.875467909074334 0.955251930344655 0.1 0.12987012987013 0 0 0.0392156862745098 0.0512820512820513 0.0522875816993464 0.0128205128205128 0 0.0128205128205128 0.0588235294117647 0.0384615384615385 86.2308269300054 89.5917640734699 71.3131605381495 97.9340577344588
hsa-mir-181a-1_5p 54714.7758637702 0.057621035347232 0.0343632500220136 0.0935773984233261 0.236884500008763 0.00172435109089608 0.00185083287479366 1 1 0.0301660095322017 0.0178946847715862 0.00836801245232291 0.0115752763968242 0.00910125873945958 0.0101531003437956 0.117628141220662 0.0810269347777695 88485.8221164352 91653.5381765633 87205.8077437942 86657.6505153197
hsa-mir-181a-1_3p 1201.39778900598 -0.52167694928366 0.082241235513173 2.2496378871415e-10 3.0199684363748e-09 0.0196995813838956 0.0326704545454545 1 1 0.102482182354387 0.0417256011315417 0.0351437699680511 0.0367751060820368 0.000737281887441632 0.000707213578500707 0.000737281887441632 0 2469.98163165262 2292.15292499657 1475.16366370344 1594.92608310404
hsa-mir-181a-2_5p 54705.5715872021 0.0571643198046213 0.0343517023438969 0.0960944716174459 0.241874152991639 0.0017178552837064 0.00183892516700443 1 1 0.0301662035607698 0.01790021895914 0.00836806627559947 0.0115788562168314 0.00910131727899557 0.0101562403354899 0.117628897807965 0.0810519935178198 88484.6408722307 91653.5381765633 87175.2449607064 86632.0011192464
hsa-mir-181a-2_3p 99.7060861299887 -0.22589906267647 0.186092269174079 0.224782512081569 0.434841278830284 0.0161812297734628 0.0229007633587786 1 1 0.092948717948718 0.0763358778625954 0.032051282051282 0.0381679389312977 0 0 0.00320512820512821 0.00763358778625954 177.186630678093 185.001175164698 138.551283331262 146.901086601688
hsa-mir-181b-1_5p 20950.4004765898 0.174196364617797 0.0536966577822353 0.00117829791635482 0.00628898767403838 0.0230347738194457 0.0287139898324233 1 1 0.0854131907793932 0.05752225834878 0.00408594095815315 0.00501382600504421 0.00827403044026014 0.0122458901820171 0.110065034560251 0.0774256282475918 33748.1469231542 32372.878595015 35306.1270230016 33899.1745557991
hsa-mir-181b-1_3p 8.35520008824682 -0.768703821660002 0.440066639196082 0.080673844012688 0.212729243438219 0.0294117647058824 0 1 1 0 0 0.297297297297297 0.285714285714286 0 0 0.027027027027027 0 16.5374188632887 23.2705880710311 8.15007549007423 6.99528983817563
hsa-mir-181b-2_5p 23159.3261520418 0.203625012024721 0.053805814806871 0.000154053521216341 0.00096120718167379 0.0224766476388168 0.0280862548848717 1 1 0.0793899768601202 0.0535922224930268 0.0197077231290087 0.0256993527771008 0.00748551816247612 0.0108321824139519 0.100604121694026 0.0691905651691175 36806.388168658 35493.4644553403 39487.1157494096 37748.9157300751
hsa-mir-181c_5p 623.796666084086 0.0584543087514434 0.0835062869926388 0.483927993547588 0.715923658563234 0.00171428571428571 0 1 1 0.0225225225225225 0.00760869565217391 0.0112612612612613 0.0184782608695652 0.00788288288288288 0.00978260869565217 0.088963963963964 0.0543478260869565 1019.4137485013 1032.05058095023 947.446275721129 1037.63465932938
hsa-mir-181c_3p 118.972960291927 -0.0771513235525495 0.182087116537076 0.671780560312626 0.845451102893447 0.0285714285714286 0.0303030303030303 0 0 0.173295454545455 0.0787878787878788 0.0823863636363636 0.0606060606060606 0.00284090909090909 0.00606060606060606 0 0 198.449026359464 211.762351446383 163.001509801485 198.199878748309
hsa-mir-181d_5p 540.1846140568 0.37492707116607 0.129250882442223 0.00372247094871525 0.0185287037110208 0.00148809523809524 0.00455062571103527 1 1 0.0611798980335033 0.0513661202185792 0.0633648943918427 0.0622950819672131 0.00873998543335761 0.0109289617486339 0.117261471230881 0.0765027322404372 830.414675777997 745.822347676548 1016.72191738676 886.070046168913
hsa-mir-182_5p 3780.46697599666 0.23803112843185 0.0865478821711097 0.0059543900388869 0.0277662609181778 0.00181177654755913 0.0022090059473237 1 1 0.117202268431002 0.066364247311828 0.0478559347328624 0.0493951612903226 0.00666600338274799 0.00554435483870968 0.0788976221271515 0.0606518817204301 5834.16512612735 5812.99290014358 6748.26250578146 5999.6269178753
hsa-mir-183_5p 1184.41652080887 -0.323509994742669 0.0683466388006679 2.20821380424843e-06 1.74685484871796e-05 0.356897008207572 0.306366047745358 1 1 0.105014439485429 0.0567282321899736 0.0028878970858493 0.00197889182058048 0.00420057757941717 0.00395778364116095 0.0892622735626149 0.0560686015831135 2219.55786029425 2208.37880794086 1687.06562644536 1585.59902998648
hsa-mir-183_3p 9.09736115246093 -0.574094742242518 0.434558861688896 0.186468767197747 0.398022757179422 0.235294117647059 0.111111111111111 0 0 0.0285714285714286 0.1 0.228571428571429 0.2 0.0857142857142857 0.1 0.0571428571428571 0 16.5374188632887 23.2705880710311 8.15007549007423 11.6588163969594
hsa-mir-184_3p 10.1648340400603 -1.00793937217051 0.436257074116118 0.0208646209088252 0.0790002313043554 0 0 1 1 0.0434782608695652 0 0.0652173913043478 0.25 0 0.125 0.152173913043478 0.125 30.7123493175362 20.943529263928 6.11255661755567 9.32705311756751
hsa-mir-185_5p 303.839229624949 -0.0767720004458518 0.111500930726747 0.491117591147892 0.722807617536598 0.00671140939597315 0.00236406619385343 1 1 0.139489194499018 0.0851063829787234 0.0196463654223969 0.0276595744680851 0.0157170923379175 0.0234042553191489 0.0157170923379175 0.0148936170212766 515.022473170991 532.896466826613 448.254151954082 473.347945716551
hsa-mir-185_3p 22.4237655850044 -0.671491658030893 0.352112589627159 0.0565158252474127 0.163637324082378 0.121951219512195 0.130434782608696 0 0 0.0786516853932584 0.0689655172413793 0.123595505617978 0.206896551724138 0 0 0.101123595505618 0.0344827586206897 46.0685239763042 50.031764352717 20.3751887251856 30.3129226320944
hsa-mir-186_5p 1901.43676008472 0.892334382449414 0.0860223593065987 3.28052314156674e-25 4.84423917238022e-23 0.0149881672363923 0.0154581225407532 1 1 0.117873651771957 0.0729886646392038 0.00770416024653313 0.00746474979264584 0.0102722136620442 0.0160353884434614 0.108885464817668 0.0906828863699198 2206.56417404452 2251.42939587226 4060.77511292948 3649.20953224829
hsa-mir-18a_5p 227.878066739205 0.417155384977228 0.160332935373016 0.00927339706334298 0.0395011047986629 0.00359066427289048 0.00531914893617021 1 1 0.074468085106383 0.0369393139841689 0.00177304964539007 0.00527704485488127 0.0212765957446809 0.0237467018469657 0.0319148936170213 0.0105540897097625 300.036027948238 352.549409276122 431.954000973934 382.409177820268
hsa-mir-18a_3p 154.087162214012 0.400410712115942 0.150828178259493 0.00793678192911712 0.0347489132815729 0.0184696569920844 0.0317460317460317 1 1 0.086734693877551 0.0639097744360902 0.0688775510204082 0.093984962406015 0 0 0.0280612244897959 0.0338345864661654 216.167689427274 228.051763096105 273.027528917487 275.148066968241
hsa-mir-18b_5p 32.8470241772476 0.126710288463245 0.314140222048078 0.686686479225299 0.857247898948853 0 0 1 1 0.0224719101123595 0.0392156862745098 0 0 0.0224719101123595 0 0.112359550561798 0.0392156862745098 53.155989203428 51.1952937562685 42.7878963228897 65.2893718229725
hsa-mir-18b_3p 29.7881501663817 0.506974030672149 0.334093375173891 0.129150058415225 0.297986853530962 0.161764705882353 0.0961538461538462 0 0 0.0972222222222222 0.0566037735849057 0.0416666666666667 0.169811320754717 0 0 0.0833333333333333 0.0566037735849057 36.6185703401393 43.0505879314076 67.2381227931124 44.3035023084456
hsa-mir-1908_5p 57.2543829589198 -0.363219196000167 0.325034759472501 0.263789996984135 0.475789406509095 0.00531914893617021 0 1 1 0.068421052631579 0.0416666666666667 0.0736842105263158 0.166666666666667 0.0157894736842105 0 0.0526315789473684 0 96.862024770691 123.334116776465 55.013009558001 97.9340577344588
hsa-mir-191_5p 20616.433443291 -0.0898085817112384 0.0455807895560976 0.0488021086544652 0.145642021486583 0.0308631841612766 0.0277273362201425 1 1 0.0723637789102313 0.0401358443964186 0.0053312426499412 0.00277863538129052 0.00194433555468444 0.00154368632293918 0.0237240297922383 0.0172892868169188 36284.2782302599 35135.0973990464 31555.0547786949 30660.3553607238
hsa-mir-191_3p 28.9309831467309 -0.762505676059479 0.357305480837557 0.0328391658323878 0.112773259408897 0.293577981651376 0.464285714285714 1 0 0.154545454545455 0.0714285714285714 0.0272727272727273 0.0714285714285714 0 0 0 0 55.5184776124692 72.1388230201965 22.4127075977041 39.6399757496619
hsa-mir-192_5p 358.652775575057 0.0352508312996124 0.120235903830793 0.769384131732245 0.916593325509883 0.272189349112426 0.290944123314065 1 1 0.0948693126815102 0.0607210626185958 0.0493707647628267 0.0759013282732448 0.00677637947725073 0 0.0183930300096805 0.0132827324478178 624.878184191409 564.311760722505 539.942501217418 592.267872965537
hsa-mir-193a_5p 14.8868143331534 -0.644636344415049 0.410328783262591 0.116177086619361 0.277980025459138 0 0 1 1 0.0677966101694915 0.0625 0.0677966101694915 0.0625 0 0 0 0 34.256081931098 31.415293895892 22.4127075977041 9.32705311756751
hsa-mir-193b_5p 9.24218509169307 -0.627577065045655 0.427754546883362 0.142337174206431 0.323360862427943 0.0285714285714286 0.111111111111111 1 1 0.0277777777777778 0.2 0.0277777777777778 0.1 0 0 0 0 21.2623956813712 19.7799998603765 10.1875943625928 9.32705311756751
hsa-mir-193b_3p 115.606219216602 -0.225488089826795 0.173270722243616 0.193134265895343 0.409370716706396 0.0474860335195531 0.0131578947368421 1 1 0.164893617021277 0.113095238095238 0 0.00595238095238095 0.0132978723404255 0.0476190476190476 0.13563829787234 0.0416666666666667 210.261468404671 209.43529263928 160.963990928966 170.218719395607
hsa-mir-194-1_5p 13.0242577697694 0.360629855331323 0.408149527030809 0.376926821328721 0.613891845031703 0 0 1 1 0.032258064516129 0.0454545454545455 0.032258064516129 0 0 0.0454545454545455 0 0 14.1749304542475 22.1070586674796 26.4877453427412 20.9858695145269
hsa-mir-194-2_5p 22.9767672241397 0.145411083988363 0.334175374894452 0.663465129950937 0.838012514442128 0 0.0285714285714286 1 1 0 0.0285714285714286 0.0967741935483871 0 0 0.0285714285714286 0 0 35.4373261356186 37.2329409136498 40.7503774503711 34.9764491908781
hsa-mir-194-2_3p 4.51179149279324 -0.811944038023955 0.438190062555822 0.063889603540465 0.175795617195193 0 NA 1 0 0.130434782608696 0 0.0434782608695652 0 0 0 0.0869565217391304 0.333333333333333 17.7186630678093 8.1447058248609 4.07503774503711 0
hsa-mir-196a-1_5p 1704.31343435577 0.216734922758311 0.123668273700375 0.0796791556204454 0.211364466705732 0.00376606114311032 0.0071969696969697 1 1 0.155864197530864 0.0717505634861007 0.117724867724868 0.133734034560481 0.00573192239858906 0.00939143501126972 0.00992063492063492 0.0154019534184823 2506.60020199276 2783.16233329532 3084.80357299309 2625.56545259525
hsa-mir-196a-2_5p 2082.76812472019 0.280938471282601 0.114366500091923 0.0140307485790474 0.055996591175838 0.00520156046814044 0.00759416767922236 1 1 0.129097605893186 0.0631768953068592 0.098158379373849 0.107099879663057 0.00570902394106814 0.0105294825511432 0.00976058931860037 0.0138387484957882 3019.26018675471 3289.29762384025 3830.53548033489 3292.44975050133
hsa-mir-196b_5p 196.413783041978 0.187438205383108 0.145885496838601 0.198851355116837 0.415333428025429 0.00190114068441065 0 1 1 0.162616822429907 0.0784313725490196 0.0990654205607477 0.11437908496732 0.00186915887850467 0.00980392156862745 0.0355140186915888 0.0588235294117647 310.667225788923 306.00823313406 348.415727200673 303.129226320944
hsa-mir-197_5p 3.44481519108971 -0.663267901259385 0.436271846425287 0.128433398372629 0.297884793084161 0.125 NA 1 1 0.125 0 0.0625 0 0 0 0 0 7.08746522712373 11.6352940355156 4.07503774503711 0
hsa-mir-197_3p 456.281433373921 -0.129384201610348 0.105742071834009 0.221109575405963 0.43150458988917 0.0131771595900439 0.0128410914927769 1 1 0.0438848920863309 0.0302066772655008 0.0446043165467626 0.0588235294117647 0.00143884892086331 0 0.0165467625899281 0.0127186009538951 836.3208968006 765.602347536925 658.118595823494 699.528983817563
hsa-mir-199a-1_3p 10.369855281095 0.294358906847367 0.433391572369759 0.497012096173075 0.723757394566257 0.4 0.470588235294118 0 0 0.0384615384615385 0.117647058823529 0.0384615384615385 0.176470588235294 0 0 0.0769230769230769 0.117647058823529 10.6311978406856 18.6164704568249 14.2626321076299 23.3176327939188
hsa-mir-199a-2_3p 10.369855281095 0.294358906847367 0.433391572369759 0.497012096173075 0.723757394566257 0.4 0.470588235294118 0 0 0.0384615384615385 0.117647058823529 0.0384615384615385 0.176470588235294 0 0 0.0769230769230769 0.117647058823529 10.6311978406856 18.6164704568249 14.2626321076299 23.3176327939188
hsa-mir-199b_5p 7.60994671732148 -0.477208456043894 0.445129010892969 0.28368960400917 0.500695197514193 0.0357142857142857 0 1 1 0.0357142857142857 0 0.107142857142857 0.125 0 0 0 0 17.7186630678093 15.1258822461702 12.2251132351113 4.66352655878375
hsa-mir-199b_3p 10.369855281095 0.294358906847367 0.433391572369759 0.497012096173075 0.723757394566257 0.4 0.470588235294118 0 0 0.0384615384615385 0.117647058823529 0.0384615384615385 0.176470588235294 0 0 0.0769230769230769 0.117647058823529 10.6311978406856 18.6164704568249 14.2626321076299 23.3176327939188
hsa-mir-19a_3p 291.02778956943 0.91905447949241 0.192309588145605 1.76137500287981e-06 1.44497986347362e-05 0.0600706713780919 0.045045045045045 1 1 0.0105448154657293 0.00897666068222621 0.0263620386643234 0.0233393177737881 0.00878734622144113 0.00718132854578097 0.0140597539543058 0.00718132854578097 302.398516357279 360.694115100983 670.343709058605 526.978501142564
hsa-mir-19b-1_5p 2.39116151933927 -0.231194546818162 0.348919871207378 0.507586329255611 0.727704672686847 0.2 NA 1 0 0.2 1 0 0 0 0 0 0 1.18124420452062 10.471764631964 4.07503774503711 0
hsa-mir-19b-1_3p 1313.84667024795 1.1847273742575 0.135936617187868 NA NA 0.00572687224669604 0.00491493383742911 1 1 0.0197281893906181 0.0109433962264151 0.0162209557211749 0.0181132075471698 0.0131521262604121 0.00716981132075472 0.00876808417360807 0.00452830188679245 1356.06834678967 1305.47999078485 3145.92913916865 2567.27137061046
hsa-mir-19b-2_3p 1319.67389050651 1.18847436057502 0.133635820835535 NA NA 0.0057092665788318 0.00526711813393529 1 1 0.0192391779623962 0.0101389410439354 0.0157411456055969 0.0180247840781074 0.0135548753825973 0.00713481036425084 0.00874508089199825 0.00488171235448742 1356.06834678967 1313.62469660971 3156.11673353124 2585.92547684559
hsa-mir-200b_3p 13.5448332144779 0.0876114098968147 0.446788451077755 0.8445385625423 0.945814088755744 0.0540540540540541 0 1 1 0.0540540540540541 0.0476190476190476 0.0540540540540541 0.142857142857143 0 0.0476190476190476 0.0540540540540541 0.0476190476190476 21.2623956813712 22.1070586674796 34.6378208328155 9.32705311756751
hsa-mir-200c_3p 275.859776495113 0.0761043674321704 0.123772256987885 0.538637802783328 0.74801425276807 0.0143042912873862 0.00493827160493827 1 1 0.0948717948717949 0.0774818401937046 0.132051282051282 0.154963680387409 0.00128205128205128 0.00242130750605327 0.0307692307692308 0.0193704600484262 432.335378854548 468.902349631278 421.766406611341 461.689129319591
hsa-mir-20a_5p 2078.67621283373 0.545319884481481 0.0865406594705974 2.95132464953325e-10 3.8454024110095e-09 0.0028961522548614 0.00422773393461105 1 1 0.0655737704918033 0.0348480624477279 0.00512295081967213 0.00501812099247282 0.00368852459016393 0.00334541399498188 0.0311475409836066 0.0223027599665459 2921.2169177795 2747.09292178523 4024.09977322415 3667.86363848342
hsa-mir-20a_3p 4.40730646987511 -0.0466930169692272 0.451547976652015 0.917640316427422 0.965452188230953 0.230769230769231 0 0 1 0 0 0 0 0 0 0.0769230769230769 0 5.90622102260311 9.30823522841246 4.07503774503711 9.32705311756751
hsa-mir-20b_5p 574.393626127694 0.695462483958155 0.0875421799541954 1.95269857726744e-15 6.17889621235341e-14 0.00318979266347687 0.00588235294117647 1 1 0.0863024544734759 0.0389863547758285 0.000791765637371338 0.00584795321637427 0.00237529691211401 0.00194931773879142 0.0387965162311956 0.0204678362573099 714.652743734976 755.130582904961 1126.74793650276 1088.93345147601
hsa-mir-20b_3p 3.62048266006694 -0.27424343715886 0.442152919022926 0.535096052565018 0.747053038013397 0.0769230769230769 0.25 1 0 0 0.25 0 0 0 0 0 0 4.72497681808249 10.471764631964 6.11255661755567 2.33176327939188
hsa-mir-21_5p 1985.89229957397 0.609654794158088 0.0726162865570665 4.63657021782599e-17 1.77456516027161e-15 0.00444543231829295 0.00754279083260806 1 1 0.0586567815089403 0.0395755663894465 0.00392498909725251 0.000860338399770576 0.00501526384648932 0.00889016346429596 0.0715220235499346 0.052193862919415 2697.9617631251 2577.2176288667 3865.1733011677 3614.23308305741
hsa-mir-21_3p 35.356921494645 -0.425410654489282 0.434034152893201 0.32702108780905 0.559344949418569 0.0483870967741935 0.0263157894736842 1 1 0.0396825396825397 0.024390243902439 0.00793650793650794 0.024390243902439 0.00793650793650794 0.024390243902439 0.150793650793651 0.0487804878048781 69.6934080667167 75.6294112308512 18.337669852667 67.6211351023644
hsa-mir-210_5p 8.31252768425999 -0.36105151390134 0.44998189752504 0.422339554124104 0.661118100625363 0 0 1 1 0.0689655172413793 0.111111111111111 0.0689655172413793 0.111111111111111 0 0 0.0344827586206897 0 15.3561746587681 18.6164704568249 4.07503774503711 16.3223429557431
hsa-mir-210_3p 105.645801038368 0.131367247113377 0.185503526783833 0.478842322838791 0.71223426607938 0.03125 0.0189873417721519 1 1 0.115384615384615 0.0862944162436548 0.0384615384615385 0.0152284263959391 0.014792899408284 0.0253807106598985 0.0532544378698225 0.0203045685279188 164.192944428366 173.365881129182 158.926472056447 186.54106235135
hsa-mir-2110_5p 28.6099147354476 0.327490923977048 0.3478060190731 0.346402216740889 0.571217483208878 0.0140845070422535 0 1 1 0.128571428571429 0.142857142857143 0.3 0.183673469387755 0 0 0.114285714285714 0.0408163265306122 34.256081931098 48.8682349491654 59.0880473030381 41.9717390290538
hsa-mir-2110_3p 14.4119837148012 -0.186644779853037 0.392942505245945 0.634792252039523 0.823171053566693 0.333333333333333 0.421052631578947 0 0 0.0384615384615385 0.0476190476190476 0.153846153846154 0.333333333333333 0.0192307692307692 0 0.0384615384615385 0.0952380952380952 28.3498609084949 24.4341174745827 24.4502264702227 16.3223429557431
hsa-mir-219a-1_3p 5.50363254561238 -0.639971059479442 0.446399800564074 0.151678572696674 0.34108430306917 0 NA 1 1 0.153846153846154 0.166666666666667 0.115384615384615 0 0 0 0 0 12.9936862497268 15.1258822461702 8.15007549007423 0
hsa-mir-22_3p 916.165690119738 0.138527180977415 0.0704663503165825 0.0493144542279627 0.145642021486583 0.0052 0.00435729847494553 1 1 0.0127186009538951 0.0115858073859522 0 0 0.00794912559618442 0.0108616944243302 0.163751987281399 0.102824040550326 1455.29285996941 1475.35528370337 1528.13915438892 1462.01557617871
hsa-mir-221_5p 34.4150845666022 -0.687005756526537 0.328111742020063 0.0362763359334768 0.119040124581705 0.0793650793650794 0.111111111111111 0 1 0.0317460317460317 0.0277777777777778 0.0317460317460317 0.0277777777777778 0 0.0277777777777778 0.0952380952380952 0 81.5058501119229 66.3211760024388 46.8629340679268 30.3129226320944
hsa-mir-221_3p 1249.05315101464 0.279381153560254 0.0599903944944787 3.20697619498711e-06 2.49243939364788e-05 0.00185643564356436 0.00560652395514781 1 1 0.031655110039192 0.0287555775904809 0.0922520349713597 0.126921170054536 0.00874283991558637 0.0143777887952405 0.0446186312933374 0.0252850768468022 1923.06556495957 1866.3011632967 2121.05714629182 2147.55398031992
hsa-mir-222_3p 942.165114506569 0.295822271912907 0.0921433107767798 0.00132523419800204 0.00698903273470122 0.00577796120511762 0.00334896182183523 1 1 0.0695511524464213 0.0451275343361674 0.0210270926000809 0.0183126226291694 0.00889607763849575 0.0091563113145847 0.0699555196118075 0.0562459123610203 1390.32442872077 1449.75763682524 1703.36577742551 1531.96847456046
hsa-mir-223_5p 13.2273253196676 -0.227977070284143 0.395673727283622 0.564497310561793 0.771458103053633 0 0 1 1 0.0697674418604651 0.117647058823529 0.0465116279069767 0.0588235294117647 0.0232558139534884 0 0.0465116279069767 0 25.9873724994537 23.2705880710311 20.3751887251856 16.3223429557431
hsa-mir-223_3p 64.2376592650653 0.956188646175607 0.229230192397504 3.0286249458717e-05 0.000223613475170194 0.0826446280991736 0.0569105691056911 1 1 0.008 0.0307692307692308 0.056 0.0846153846153846 0.016 0.0230769230769231 0.008 0.0230769230769231 72.0558964757579 69.8117642130934 124.288651223632 144.569323322296
hsa-mir-2277_5p 6.60045920526921 0.0892216788468824 0.444023209833929 0.840746097510685 0.945814088755744 0 0 1 1 0 0 0.210526315789474 0.1 0 0 0 0 9.44995363616497 11.6352940355156 12.2251132351113 9.32705311756751
hsa-mir-2277_3p 4.84647314330634 -0.206692085142403 0.45242278511623 0.64777451785917 0.829993796989893 0.3125 0.166666666666667 0 0 0.333333333333333 0.125 0.111111111111111 0.125 0 0 0.0555555555555556 0.125 7.08746522712373 11.6352940355156 8.15007549007423 4.66352655878375
hsa-mir-23a_3p 69.6254466190246 0.584678137144556 0.22046414790828 0.00800087845309354 0.0347489132815729 0.0318471337579618 0.0247933884297521 1 1 0.0368098159509202 0.0247933884297521 0.0797546012269939 0.0826446280991736 0.0184049079754601 0 0 0 98.0432689752116 86.1011758628152 132.438726713706 130.578743645945
hsa-mir-23b_3p 79.9319915274532 0.254278637814473 0.226960193502892 0.262557539043099 0.475789406509095 0.0144230769230769 0.0317460317460317 1 1 0.0476190476190476 0.0158730158730159 0.295238095238095 0.420634920634921 0.0142857142857143 0 0.0571428571428571 0.0476190476190476 115.761932043021 127.988234390671 152.813915438892 118.919927248986
hsa-mir-24-1_3p 522.29711190292 0.713327563680191 0.0961773536043542 1.1998987475456e-13 2.41615975073955e-12 0.0070859167404783 0.0129171151776103 1 1 0.0719298245614035 0.0403825717321998 0.0947368421052632 0.105207226354942 0.00263157894736842 0.00106269925611052 0.0535087719298246 0.0318809776833156 674.490440781275 649.249407181769 959.67138895624 1067.94758196148
hsa-mir-24-2_3p 522.29711190292 0.713327563680191 0.0961773536043542 1.1998987475456e-13 2.41615975073955e-12 0.0070859167404783 0.0129171151776103 1 1 0.0719298245614035 0.0404255319148936 0.0947368421052632 0.10531914893617 0.00263157894736842 0.00106382978723404 0.0535087719298246 0.0319148936170213 674.490440781275 649.249407181769 959.67138895624 1067.94758196148
hsa-mir-2467_5p 49.5279861664821 -0.26338620694256 0.350050823880982 0.451796863806722 0.690158657470268 0 0 1 1 0.113207547169811 0.0303030303030303 0.00628930817610063 0.0151515151515152 0.00628930817610063 0 0.125786163522013 0.121212121212121 102.768245793294 82.6105876521606 89.6508303908165 46.6352655878375
hsa-mir-25_5p 137.244391912846 -1.34141564693267 0.177650956868992 4.32428160064918e-14 1.00824039425662e-12 0.00175438596491228 0 1 1 0.0856643356643357 0.0833333333333333 0.00699300699300699 0 0.00699300699300699 0.00925925925925926 0.103146853146853 0.0555555555555556 328.385888856733 339.750585837055 112.063537988521 123.583453807769
hsa-mir-25_3p 3397.22138278274 0.17054063772183 0.0510782964279891 0.000841386203818965 0.00465917610364752 0.00349459429944305 0.00447035957240039 1 1 0.0454643628509719 0.0389710117105011 0.0356371490280778 0.0431944711076982 0.0140388768898488 0.0140142061816088 0.0138228941684665 0.00633518909579574 5301.42398988855 5432.51878518222 5401.46253104669 5815.41761880334
hsa-mir-26a-1_5p 3757.67572157122 0.107913310748549 0.0433416119076647 0.0127803669395424 0.0524231717983084 0.00627231496670848 0.0053744177714081 1 1 0.145468320863718 0.0949110758936432 0.0639265081920636 0.0959675999295651 0.0117435363197272 0.0149674238422257 0.150108911828772 0.117802430005283 6174.36345702929 5975.8870166408 6022.90578716485 6123.21037168307
hsa-mir-26a-2_5p 3758.41788263543 0.108449552532647 0.0433391072207445 0.0123372394376991 0.0510784772981374 0.00627231496670848 0.00555157593123209 1 1 0.145468320863718 0.0952297130786833 0.0639265081920636 0.0959338144692836 0.0117435363197272 0.0149621545502552 0.150108911828772 0.117760957577891 6174.36345702929 5975.8870166408 6022.90578716485 6127.87389824185
hsa-mir-26b_5p 825.30179514569 0.641722430272034 0.0823067542327759 6.35387579245358e-15 1.65574528003349e-13 0.00162866449511401 0.00277970813064628 1 1 0.0578556263269639 0.0481099656357388 0.0254777070063694 0.0391752577319588 0.00265392781316348 0.00549828178694158 0.0833333333333333 0.059106529209622 1080.83844713637 1078.59175709229 1483.31373919351 1657.88369164762
hsa-mir-26b_3p 4.76679248049377 -0.532549974462532 0.45030156356089 0.236947156701379 0.448579446233808 0 0 1 1 0 0 0.1 0.4 0 0 0.05 0 14.1749304542475 8.1447058248609 2.03751887251856 6.99528983817563
hsa-mir-27a_5p 7.0556936712755 -0.795956858102837 0.451494299008024 0.0779107970627794 0.207918572884405 0 0 1 1 0.032258064516129 0 0 0 0.032258064516129 0 0 0 20.0811514768506 15.1258822461702 2.03751887251856 9.32705311756751
hsa-mir-27a_3p 68.1752901860373 -0.0936234625612685 0.283647775319119 0.74134749321735 0.904054513602077 0.00495049504950495 0 1 1 0.176190476190476 0.105263157894737 0.0285714285714286 0.0736842105263158 0.00476190476190476 0.0105263157894737 0.00476190476190476 0.0105263157894737 114.5806878385 122.170587372914 77.4257171557052 128.246980366553
hsa-mir-27b_5p 6.61304689854937 -0.0847204438965414 0.44870972087294 0.850242499905863 0.945814088755744 0 0 1 1 0 0 0 0 0 0 0 0 8.26870943164435 15.1258822461702 10.1875943625928 9.32705311756751
hsa-mir-27b_3p 912.807719360583 -0.485556506396582 0.0702043647211238 4.63496226630991e-12 7.08030442750101e-11 0.00851063829787234 0.0137867647058824 1 1 0.04296875 0.0355839416058394 0.046875 0.0565693430656934 0.001953125 0.00273722627737226 0.00813802083333333 0.010036496350365 1757.69137632668 1823.25057536529 1177.68590831573 1189.19927248986
hsa-mir-28_5p 121.30851456991 -0.0710696054162823 0.206157718349181 0.730294243549869 0.893702624012685 0.0140449438202247 0.0238095238095238 1 1 0.25207756232687 0.136904761904762 0.00277008310249307 0.00595238095238095 0.0193905817174515 0.0119047619047619 0.0415512465373961 0.0178571428571429 205.536491586588 211.762351446383 154.85143431141 214.522221704053
hsa-mir-28_3p 1329.6810090108 -0.0194997304294826 0.0604253027904943 0.746916370154312 0.904054513602077 0.0552803129074316 0.0624338624338624 1 1 0.248399803052683 0.259167492566898 0.0462826193993107 0.0609514370664024 0.00541605120630231 0.00495540138751239 0.0113244707040867 0.00445986124876115 2284.52629154288 2211.86939615151 2017.14368379337 2098.58695145269
hsa-mir-296_5p 61.9867673951719 -0.160115295063881 0.258452299704488 0.535576586330985 0.747053038013397 0.037037037037037 0.0714285714285714 1 1 0.0404040404040404 0.0235294117647059 0 0 0.0202020202020202 0.0235294117647059 0.156565656565657 0.0941176470588235 106.311978406856 115.189410951604 105.950981370965 74.61642494054
hsa-mir-296_3p 214.069660974389 -0.842232020315447 0.145834789527066 7.6839998972942e-09 8.51002988625333e-08 0.335858585858586 0.387096774193548 0 0 0.143552311435523 0.0657894736842105 0.0352798053527981 0.0263157894736842 0.0109489051094891 0.0087719298245614 0.109489051094891 0.087719298245614 442.966576695233 485.191761280999 226.16459484956 247.166907615539
hsa-mir-29a_3p 88.6949412585909 0.639463710250984 0.22165303813909 0.00391443418438283 0.0192677149297955 0.107692307692308 0.205128205128205 1 1 0.050761421319797 0.050314465408805 0.0101522842639594 0.00628930817610063 0.0203045685279188 0.0314465408805031 0.0761421319796954 0.0251572327044025 101.587001588773 126.82470498712 156.888953183929 184.209299071958
hsa-mir-29b-1_5p 2.96098577206442 -0.551910479156812 0.43394556248965 0.203429027748019 0.417969568751674 0 0 1 1 0.230769230769231 0 0 0 0 0 0 0 4.72497681808249 10.471764631964 2.03751887251856 2.33176327939188
hsa-mir-29b-1_3p 53.1959736397828 0.483472023748278 0.245741117452254 0.0491366693688771 0.145642021486583 0.304 0.3 1 1 0.0866141732283465 0.0659340659340659 0.0078740157480315 0 0.0078740157480315 0.010989010989011 0.0551181102362205 0.0659340659340659 77.962117498361 68.6482348095419 99.8384247534093 95.6022944550669
hsa-mir-29b-2_5p 28.1936266113746 -0.101843852366658 0.36893852323931 0.782513050221051 0.920204601851588 0.452380952380952 0.368421052631579 0 1 0.0117647058823529 0.0789473684210526 0.0352941176470588 0.0526315789473684 0.0117647058823529 0 0 0.0263157894736842 54.3372334079486 44.2141173349592 28.5252642152598 55.962318705405
hsa-mir-29b-2_3p 54.0316345826585 0.500847345414374 0.246955612535421 0.0425514198582227 0.135613517965415 0.301587301587302 0.293478260869565 1 1 0.0859375 0.0645161290322581 0.0078125 0 0.015625 0.010752688172043 0.0546875 0.0645161290322581 79.1433617028816 68.6482348095419 103.913462498446 95.6022944550669
hsa-mir-29c_5p 23.8973369219294 -0.738505733075921 0.338242881556955 0.0290093624616662 0.102809180564145 0.50561797752809 0.458333333333333 0 1 0.0333333333333333 0 0.1 0.0833333333333333 0 0 0.0444444444444444 0.0416666666666667 51.9747449989073 52.3588231598201 26.4877453427412 25.6493960733106
hsa-mir-29c_3p 110.998977873745 0.648825867724224 0.205782682906303 0.00161620454774725 0.008325332728512 0.0163934426229508 0.00510204081632653 1 1 0.0948905109489051 0.115384615384615 0.0109489051094891 0.00480769230769231 0.0182481751824818 0.0625 0.0474452554744526 0.0528846153846154 125.211885679186 160.567057690115 209.864443869411 216.853984983444
hsa-mir-301a_5p 2.63740205714381 -0.195679833396552 0.43196033061186 0.650545734872354 0.830523805615138 0 0 1 0 0 0 0 0 0 0 0.222222222222222 0.333333333333333 3.54373261356186 6.98117642130934 2.03751887251856 4.66352655878375
hsa-mir-301a_3p 293.377453455083 0.695530242012437 0.119542354018144 5.94581669751502e-09 6.75383794102347e-08 0.0109546165884194 0.00766283524904215 1 1 0.0078003120124805 0.00191570881226054 0.0764430577223089 0.0459770114942529 0 0.00383141762452107 0.0031201248049922 0.00766283524904215 359.098238174269 389.782350189772 580.692878667789 552.627897215875
hsa-mir-301b_3p 188.413179630322 0.772373225229464 0.155274377638777 6.55014910644223e-07 5.58022318106521e-06 0.0279187817258883 0.0263929618768328 1 1 0.0253164556962025 0.00293255131964809 0.0151898734177215 0.0146627565982405 0 0 0 0 226.798887267959 235.032939517415 338.22813283808 408.058573893578
hsa-mir-30b_5p 347.316027886931 0.11628084790713 0.103341490763215 0.260500183329572 0.475789406509095 0.0031413612565445 0.00772200772200772 1 1 0.168911917098446 0.0557692307692308 0.0145077720207254 0.0134615384615385 0.0155440414507772 0.00961538461538462 0.176165803108808 0.175 557.547264533733 561.984701915402 568.467765432677 557.291423774658
hsa-mir-30b_3p 16.5675426965032 -0.940575643393786 0.38974957784602 0.0158095819449111 0.0625325428713896 0 0 1 1 0.0597014925373134 0 0 0.0714285714285714 0 0 0 0 43.706035567263 34.9058821065467 16.3001509801485 13.9905796763513
hsa-mir-30c-1_5p 1370.29195722732 0.337475346621235 0.059346906800243 1.29680114435371e-08 1.36781644511594e-07 0.00432525951557093 0.00455996352029184 1 1 0.141471762692527 0.0744101633393829 0.0173987450085568 0.0231397459165154 0.0171135196805476 0.0113430127041742 0.15687393040502 0.123411978221416 2062.45238109301 2003.59763291578 2400.19723182686 2366.73972858275
hsa-mir-30c-1_3p 19.825099895151 -0.582003844410551 0.376290760072238 0.121938856316322 0.285706858060623 0.0985915492957746 0.0476190476190476 1 1 0.125 0.0909090909090909 0.0416666666666667 0 0 0.0454545454545455 0.0138888888888889 0.0454545454545455 47.2497681808249 36.0694115100983 18.337669852667 27.9811593527025
hsa-mir-30c-2_5p 1370.99278620343 0.338789237640805 0.059319953716001 1.12169889120289e-08 1.21198197268995e-07 0.00432525951557093 0.00546697038724374 1 1 0.141471762692527 0.0747960108794198 0.0173987450085568 0.0235720761559383 0.0171135196805476 0.0113327289211242 0.15687393040502 0.123300090661831 2062.45238109301 2003.59763291578 2402.23475069938 2369.07149186215
hsa-mir-30d_5p 7498.36611011737 0.350669707534151 0.0714792645617505 9.30026622301402e-07 7.77361874867021e-06 0.00243760267076467 0.0028980707129254 1 1 0.14074658254469 0.0748989524045203 0.0241324921135647 0.0308504495586901 0.0109358569926393 0.0129505897880063 0.151472134595163 0.125134042728698 11263.1634901041 10862.7105115573 13628.9637382766 12563.5405493634
hsa-mir-30d_3p 9.9140114378569 0.098152486185852 0.425951886465149 0.817756934815252 0.936411979527384 0.259259259259259 0.266666666666667 1 1 0.037037037037037 0 0.037037037037037 0 0 0 0.0740740740740741 0.0666666666666667 18.8999072723299 12.7988234390671 18.337669852667 13.9905796763513
hsa-mir-30e_5p 3126.95827686936 0.622663238954525 0.080764040144829 1.26153993851406e-14 3.10478995978737e-13 0.0514204545454545 0.0541383740135805 0 0 0.153759345464805 0.0836224210334125 0.0328678233883481 0.0306737264926054 0.0141063619692481 0.014241373014424 0.173508252221752 0.135475625342341 4293.82268343246 3961.81761909305 6108.48157981063 5715.15179778949
hsa-mir-30e_3p 68.0199091595609 -0.321234020819161 0.250781073854634 0.200216825753332 0.415333428025429 0.0410958904109589 0.0348837209302326 1 1 0.0769230769230769 0.0561797752808989 0.0811965811965812 0.134831460674157 0 0 0.00427350427350427 0 114.5806878385 141.95058723329 101.875943625928 83.9434780581075
hsa-mir-3144_5p 5.52621221135735 -0.917605927533923 0.451653126017103 0.0421880122849439 0.135429633639349 0.423076923076923 NA 1 0 0 0 0 0 0 0 0 0 15.3561746587681 15.1258822461702 6.11255661755567 0
hsa-mir-3144_3p 9.4441100279928 -0.214467320949887 0.450874799135336 0.634309962730576 0.823171053566693 0.387096774193548 0.333333333333333 1 0 0 0 0.0967741935483871 0.0833333333333333 0 0 0 0 16.5374188632887 19.7799998603765 20.3751887251856 4.66352655878375
hsa-mir-3158-1_3p 6.41395603384202 -0.115715039645843 0.446426903143088 0.795478880820324 0.920204601851588 0.2 0 1 1 0.0952380952380952 0.125 0.238095238095238 0.25 0.0952380952380952 0 0 0 10.6311978406856 12.7988234390671 2.03751887251856 16.3223429557431
hsa-mir-3158-2_3p 6.41395603384202 -0.115715039645843 0.446426903143088 0.795478880820324 0.920204601851588 0.2 0 1 1 0.0952380952380952 0.125 0.238095238095238 0.25 0.0952380952380952 0 0 0 10.6311978406856 12.7988234390671 2.03751887251856 16.3223429557431
hsa-mir-3173_5p 11.4591728977665 -0.371539498931149 0.429052272912337 0.386515430399509 0.620385274155734 0.230769230769231 0.230769230769231 1 1 0.0256410256410256 0.153846153846154 0.0512820512820513 0 0 0 0.102564102564103 0 21.2623956813712 24.4341174745827 8.15007549007423 20.9858695145269
hsa-mir-3173_3p 3.86672319787148 -0.117931324717197 0.45134256482482 0.79386883329134 0.920204601851588 0.333333333333333 0 0 1 0.0714285714285714 0.2 0.214285714285714 0.4 0 0 0 0 7.08746522712373 6.98117642130934 4.07503774503711 6.99528983817563
hsa-mir-3176_3p 25.3305693425403 -1.0276313858489 0.372524426117573 0.00580564531996998 0.0273606476249649 0.00961538461538462 0 0 0 0.119266055045872 0.153846153846154 0.0458715596330275 0 0.018348623853211 0.0384615384615385 0.0825688073394495 0.0769230769230769 64.9684312486342 57.0129407740263 30.5627830877783 13.9905796763513
hsa-mir-3177_3p 19.9900404549905 -0.509288185129497 0.378077443058014 0.177965011098129 0.38368364873511 0.0142857142857143 0.0454545454545455 1 1 0.158536585365854 0.0689655172413793 0.0731707317073171 0.0344827586206897 0 0 0.0731707317073171 0.0344827586206897 35.4373261356186 46.5411761420623 18.337669852667 30.3129226320944
hsa-mir-3180-1_3p 3.97330735570907 -0.840331253539857 0.446763801066787 0.0599814973120944 0.168175970311758 0 NA 1 0 0.0454545454545455 0 0.0454545454545455 0.5 0 0 0 0 10.6311978406856 11.6352940355156 4.07503774503711 0
hsa-mir-3180-2_3p 3.97330735570907 -0.840331253539857 0.446763801066787 0.0599814973120944 0.168175970311758 0 NA 1 0 0.0454545454545455 0 0.0454545454545455 0.5 0 0 0 0 10.6311978406856 11.6352940355156 4.07503774503711 0
hsa-mir-3180-3_3p 3.97330735570907 -0.840331253539857 0.446763801066787 0.0599814973120944 0.168175970311758 0 NA 1 0 0.0454545454545455 0 0.0454545454545455 0.5 0 0 0 0 10.6311978406856 11.6352940355156 4.07503774503711 0
hsa-mir-3180-4_5p 3.97330735570907 -0.840331253539857 0.446763801066787 0.0599814973120944 0.168175970311758 0 NA 1 0 0.0454545454545455 0 0.0454545454545455 0.5 0 0 0 0 10.6311978406856 11.6352940355156 4.07503774503711 0
hsa-mir-3180-5_5p 4.34438788781612 -0.739020615650863 0.451930127351727 0.101995781117942 0.249636083067671 0 0 1 0 0.0454545454545455 0 0.0454545454545455 1 0 0 0 0 10.6311978406856 11.6352940355156 4.07503774503711 2.33176327939188
hsa-mir-3187_3p 13.0544919222827 -0.201221492601924 0.397927160859627 0.613085393784793 0.815606094434425 0 0.0588235294117647 1 0 0.196078431372549 0.0454545454545455 0.176470588235294 0.227272727272727 0.0196078431372549 0 0.0196078431372549 0 25.9873724994537 22.1070586674796 20.3751887251856 16.3223429557431
hsa-mir-32_5p 6.86594875133045 0.0481664506422809 0.445675088306419 0.913935993561968 0.964319492287746 0 0 0 0 0.0526315789473684 0 0 0 0 0 0 0 12.9936862497268 9.30823522841246 8.15007549007423 13.9905796763513
hsa-mir-32_3p 6.17178109019867 -0.119291484613918 0.452431537669485 0.79203615414435 0.920204601851588 0.210526315789474 0 0 1 0.0526315789473684 0 0 0 0 0 0 0 15.3561746587681 6.98117642130934 6.11255661755567 11.6588163969594
hsa-mir-3200_5p 18.2196195720215 0.266731080150163 0.368798898808183 0.469530841311328 0.707490349322851 0.130434782608696 0.172413793103448 0 0 0.0638297872340425 0 0.0425531914893617 0.0344827586206897 0 0 0.0638297872340425 0.0344827586206897 30.7123493175362 23.2705880710311 28.5252642152598 34.9764491908781
hsa-mir-3200_3p 57.3146015206199 0.246165642836336 0.255722702230538 0.335734614936835 0.566838145327474 0.0335570469798658 0.0222222222222222 1 1 0.108974358974359 0.021505376344086 0.102564102564103 0.118279569892473 0.00641025641025641 0.021505376344086 0 0 96.862024770691 77.9564700379543 103.913462498446 90.9387678962832
hsa-mir-320a_3p 5544.73926077314 0.264514507409517 0.0316455072399836 6.34266245784289e-17 2.161384206788e-15 0.0725370652625745 0.0675129832660127 1 1 0.0034917555771096 0.00147835269271383 0.19631425800194 0.245089757127772 0.0217911412867766 0.0284054910242872 0.0329130294212738 0.028194297782471 8464.79596959478 8456.53170501272 9327.76139838995 9529.9165228746
hsa-mir-320b-1_3p 700.803467641097 -0.253362002918407 0.117274527472672 0.0307403233776873 0.108079073462821 0.0631290027447392 0.0472527472527473 0 1 0.0228904847396768 0.0146443514644351 0.0385996409335727 0.0449790794979079 0.00359066427289048 0.00627615062761506 0.0206463195691203 0.0345188284518828 1253.30010099638 1308.9705789955 898.545822780683 1093.59697803479
hsa-mir-320b-2_3p 701.171217515715 -0.251595626109179 0.118458052852819 0.0336766935559818 0.113769348227806 0.0631290027447392 0.0472008781558727 0 1 0.0228904847396768 0.0146290491118077 0.0385996409335727 0.044932079414838 0.00359066427289048 0.00626959247648903 0.0206463195691203 0.0344827586206897 1252.11885679186 1310.13410839905 898.545822780683 1095.92874131418
hsa-mir-320c-1_3p 185.254511131016 -0.439094058234137 0.160364177826242 0.00617942245304625 0.028515459861453 0.0391517128874388 0.0358744394618834 1 1 0.0882352941176471 0.0630630630630631 0.00173010380622837 0.0135135135135135 0.0155709342560554 0.018018018018018 0.00519031141868512 0.00900900900900901 347.285796129063 371.165879732947 218.014519359486 270.484540409458
hsa-mir-320c-2_3p 182.767362805512 -0.429574899790364 0.158163472437047 0.0066072247809095 0.0301752636901331 0.0381426202321725 0.0316742081447964 1 1 0.0915619389587074 0.0648148148148148 0 0.00925925925925926 0.00359066427289048 0.0138888888888889 0.00359066427289048 0.00925925925925926 341.37957510646 365.348232715189 218.014519359486 265.821013850674
hsa-mir-320d-1_3p 120.252300948004 -0.450762786685165 0.21512049367456 0.0361357368052595 0.119040124581705 0.00997506234413965 0.020979020979021 1 1 0 0 0 0.0148148148148148 0 0 0.00564971751412429 0.0148148148148148 216.167689427274 253.649409974239 134.476245586225 179.545772513174
hsa-mir-320d-2_3p 120.252300948004 -0.450762786685165 0.21512049367456 0.0361357368052595 0.119040124581705 0.00997506234413965 0.020979020979021 1 1 0 0 0 0.0148148148148148 0 0 0.00564971751412429 0.0148148148148148 216.167689427274 253.649409974239 134.476245586225 179.545772513174
hsa-mir-324_5p 178.205220261309 0.205966256785685 0.18397120777309 0.262902580478116 0.475789406509095 0.00211416490486258 0.0145985401459854 1 1 0.120833333333333 0.0535714285714286 0.0145833333333333 0.00714285714285714 0.00833333333333333 0 0.0145833333333333 0.0357142857142857 244.517550335769 309.498821344714 291.365198770154 305.460989600336
hsa-mir-324_3p 89.2161502411859 -0.272634974979425 0.276117639031662 0.323452941202174 0.556644171582763 0.329787234042553 0.36283185840708 0 0 0.0857908847184987 0.0773809523809524 0.152815013404826 0.130952380952381 0 0 0.0160857908847185 0.0119047619047619 158.286723405763 172.20235172563 93.7258681358536 156.228139719256
hsa-mir-326_3p 19.1607825919725 -0.180137532104765 0.37111350094982 0.627394469374053 0.822295118144099 0 0 1 1 0.205128205128205 0.0645161290322581 0.358974358974359 0.580645161290323 0 0 0 0 35.4373261356186 33.7423527029952 20.3751887251856 34.9764491908781
hsa-mir-328_3p 42.7484439238007 -0.264160039304484 0.281563080309529 0.348146095860942 0.571217483208878 0.0222222222222222 0.0363636363636364 1 1 0.124223602484472 0.078125 0.111801242236025 0.203125 0.0062111801242236 0 0.0559006211180124 0.09375 87.412071134526 70.975293616645 61.1255661755567 58.2940819847969
hsa-mir-330_5p 26.9321698854968 0.456520319724978 0.33242918243411 0.169663474183609 0.372061083991641 0 0 1 1 0.296875 0.125 0.03125 0.0625 0.015625 0 0.046875 0.0833333333333333 31.8935935220568 41.8870585278561 55.013009558001 44.3035023084456
hsa-mir-330_3p 125.464328527513 0.102903519433287 0.16638144918306 0.536259291395621 0.747053038013397 0.46242774566474 0.39247311827957 0 0 0.0857908847184987 0.0663265306122449 0.198391420911528 0.209183673469388 0 0 0.0241286863270777 0.0357142857142857 201.992758973026 203.617645621523 193.564292889263 212.190458424661
hsa-mir-331_5p 16.2759973834258 0.454124106242148 0.427246781875497 0.287823585746604 0.503133485295128 0.388888888888889 0.379310344827586 0 0 0.0540540540540541 0 0 0 0.027027027027027 0 0.0810810810810811 0.137931034482759 12.9936862497268 29.0882350887889 36.675339705334 25.6493960733106
hsa-mir-331_3p 30.513952828744 -0.4469444428422 0.309675820599389 0.148945681003326 0.336647636145272 0.087378640776699 0.111111111111111 1 1 0.0737704918032787 0.05 0.155737704918033 0.2 0.00819672131147541 0 0.0491803278688525 0.1 63.7871870441136 57.0129407740263 40.7503774503711 37.30821247027
hsa-mir-339_5p 71.7193424236019 0.307214720677937 0.219081306815327 0.160829762241244 0.356237923364355 0 0.0175438596491228 1 1 0.131578947368421 0.0991735537190083 0.0736842105263158 0.0661157024793388 0 0.00826446280991736 0.0421052631578947 0.0330578512396694 112.218199429459 101.227058108985 116.138575733558 132.910506925337
hsa-mir-339_3p 19.5055650082627 0.00301068222860651 0.420478489810917 0.994287088637233 0.996922293799988 0.0892857142857143 0 1 1 0.166666666666667 0.0689655172413793 0.0833333333333333 0.0689655172413793 0 0 0.0166666666666667 0 20.0811514768506 45.3776467385107 30.5627830877783 30.3129226320944
hsa-mir-33a_5p 2.75348160155032 -0.509319766774167 0.430458011523245 0.236728192386219 0.448579446233808 0 NA 1 1 0 0 0 0 0 0 0 0 7.08746522712373 6.98117642130934 4.07503774503711 0
hsa-mir-33a_3p 3.88214496274402 0.117218242004326 0.445652860164579 0.792530620996488 0.920204601851588 0 0 0 0 0 0 0.1 0.333333333333333 0 0 0 0 3.54373261356186 8.1447058248609 4.07503774503711 9.32705311756751
hsa-mir-33b_5p 6.23828856486479 -0.24574633943167 0.41011168967488 0.549027467410305 0.760059900196141 0 NA 0 0 0 0 0 0 0 0 0 0 12.9936862497268 13.9623528426187 0 13.9905796763513
hsa-mir-33b_3p 10.152504581899 -1.67928103793472 0.441635436955386 0.000143292661499248 0.000912121853835902 0 0 0 0 0.115384615384615 0 0.0192307692307692 0 0 0 0 0 33.0748377265774 27.9247056852374 2.03751887251856 4.66352655878375
hsa-mir-340_5p 330.198879619451 0.196605120767437 0.14197568303942 0.166119674113245 0.366124455881431 0.00113765642775882 0.00198412698412698 1 1 0.0213483146067416 0.00397614314115308 0.00561797752808989 0.00397614314115308 0.00224719101123596 0.00198807157057654 0.0370786516853933 0.0099403578528827 548.097310897568 482.864702473896 507.342199257121 594.599636244928
hsa-mir-340_3p 32.3774500271309 0.52079592324517 0.300017684224308 0.0825843323913333 0.216478457096808 0.0405405405405405 0.125 1 1 0.0675675675675676 0.0526315789473684 0.027027027027027 0.0701754385964912 0 0.0175438596491228 0 0.0175438596491228 46.0685239763042 40.7235291243045 65.2006039205938 55.962318705405
hsa-mir-342_5p 233.000481614752 0.065012746069353 0.131888002403378 0.622055657070496 0.817717080362699 0.343032159264931 0.362573099415205 0 0 0.0558912386706949 0.0227272727272727 0.0906344410876133 0.142045454545455 0.00151057401812689 0.0113636363636364 0.0211480362537764 0.0198863636363636 369.729436014955 395.599997207529 385.091066906007 356.759781746957
hsa-mir-342_3p 1337.37143126483 -0.229479491406188 0.0846957409362406 0.0067393384529477 0.0304645605577126 0.0543347017628592 0.0514997170345218 1 1 0.024656235182551 0.0165929203539823 0.125414888572783 0.153761061946903 0.0116168800379327 0.0132743362831858 0.0682788051209104 0.0564159292035398 2442.81301494865 2411.99645356238 2017.14368379337 1811.78006808749
hsa-mir-345_5p 807.795691686559 -0.29139419641166 0.0751847816300436 0.000106315484425904 0.00072458091693347 0.010596546310832 0.00963391136801541 1 1 0.0992048466489966 0.0664845173041894 0.0655054903445665 0.114754098360656 0.00795153351003408 0.00455373406193078 0.0579326012873911 0.0473588342440801 1497.81765133215 1489.31763654599 1083.96004017987 1179.87221937229
hsa-mir-346_5p 12.6128383213483 -0.145336316657049 0.416811305454422 0.72732496607876 0.892534515160361 0 0.0588235294117647 1 1 0.119047619047619 0.0588235294117647 0 0 0 0 0.166666666666667 0.176470588235294 21.2623956813712 24.4341174745827 24.4502264702227 11.6588163969594
hsa-mir-3605_5p 3.87005385535975 -0.116214960975456 0.450762416212728 0.796546864589064 0.920204601851588 0.416666666666667 0 1 0 0.0833333333333333 0 0.0833333333333333 0.2 0 0 0 0 8.26870943164435 5.81764701775779 4.07503774503711 6.99528983817563
hsa-mir-3605_3p 3.94097406827632 0.0425298426102818 0.446084623721782 0.924044532302312 0.965452188230953 0.181818181818182 0.166666666666667 1 1 0.272727272727273 0.166666666666667 0.0909090909090909 0 0 0 0.0909090909090909 0 7.08746522712373 5.81764701775779 10.1875943625928 2.33176327939188
hsa-mir-3607_5p 6.12104252449437 0.51349848517541 0.440746492193906 0.243992523832414 0.45800291549898 0.1 0.0769230769230769 0 0 0 0.142857142857143 0 0 0 0 0.1 0 8.26870943164435 3.49058821065467 22.4127075977041 4.66352655878375
hsa-mir-3607_3p 64.3355917663192 0.771946105254714 0.22698140172888 0.000671589200547985 0.00381428225439433 0.639097744360902 0.567796610169492 1 1 0.0150375939849624 0.0224719101123595 0.0075187969924812 0 0.0075187969924812 0.0224719101123595 0 0 73.2371406802785 82.6105876521606 130.401207841188 125.915217087161
hsa-mir-3609_3p 20.3046094829199 0.496962499655552 0.386049172000117 0.197988479558023 0.415333428025429 0.266666666666667 0.257142857142857 0 0 0.333333333333333 0.2 0 0 0 0 0 0 27.1686167039743 25.5976468781343 26.4877453427412 51.2987921466213
hsa-mir-361_5p 146.141879822428 0.209127879764918 0.171304032985866 0.222161938874314 0.431656749654917 0.0077319587628866 0.0309734513274336 1 1 0.0966921119592875 0.123931623931624 0.0559796437659033 0.0427350427350427 0.0127226463104326 0.00854700854700855 0.0178117048346056 0.0128205128205128 224.436398858918 230.378821903208 266.914972299931 221.517511542228
hsa-mir-361_3p 159.056630453797 0.168007099854224 0.15439302659125 0.276516520716991 0.491955095090872 0.163170163170163 0.148760330578512 1 1 0.0226757369614512 0.0245901639344262 0.0566893424036281 0.0450819672131148 0.00453514739229025 0 0.0204081632653061 0.00409836065573771 244.517550335769 258.303527588446 275.065047790005 249.498670894931
hsa-mir-3615_3p 225.316764125082 -0.330117812181096 0.133127643483175 0.0131489654807255 0.0534402908987284 0.00416088765603329 0 1 1 0.270833333333333 0.159883720930233 0.183823529411765 0.218023255813953 0.00612745098039216 0 0.053921568627451 0.0552325581395349 406.348006355094 438.650585138937 305.627830877783 314.788042717903
hsa-mir-362_5p 161.913414094462 -0.396192346589029 0.184124183213647 0.0314157079221807 0.10958392605926 0 0.005 1 1 0.038961038961039 0.0445544554455446 0.0834879406307978 0.0841584158415842 0.00742115027829314 0 0.0927643784786642 0.103960396039604 313.029714197965 309.498821344714 244.502264702227 186.54106235135
hsa-mir-363_5p 6.92453950608571 -0.516087614839574 0.44625204282617 0.247479331155142 0.462587948108557 0.0769230769230769 0 1 1 0 0 0 0 0 0 0.037037037037037 0 14.1749304542475 16.2894116497218 10.1875943625928 4.66352655878375
hsa-mir-363_3p 749.165176530062 -0.13494358186983 0.0857186617617867 0.115427025876724 0.277903111214069 0.101023587004895 0.103921568627451 1 1 0.0039647577092511 0.00193236714975845 0.136563876651982 0.136231884057971 0.03215859030837 0.0280193236714976 0.0832599118942731 0.0405797101449275 1288.737427132 1345.0399905056 1051.35973821958 1175.20869281351
hsa-mir-3648-1_5p 2.6181530488871 0.0704464909043309 0.432473560656361 0.870603455826863 0.95228970600321 0.428571428571429 0.25 0 0 1 0 0 0 0 0 0 0 2.36248840904124 5.81764701775779 4.07503774503711 4.66352655878375
hsa-mir-3648-2_5p 2.6181530488871 0.0704464909043309 0.432473560656361 0.870603455826863 0.95228970600321 0.428571428571429 0.25 0 0 1 0 0 0 0 0 0 0 2.36248840904124 5.81764701775779 4.07503774503711 4.66352655878375
hsa-mir-3651_3p 8.30545869235797 0.743552347454955 0.45186025034578 0.0998593074356751 0.24905182358131 0 0.166666666666667 0 0 0.272727272727273 0.111111111111111 0 0.0555555555555556 0.272727272727273 0.277777777777778 0.0909090909090909 0.166666666666667 2.36248840904124 11.6352940355156 22.4127075977041 16.3223429557431
hsa-mir-3656_3p 13.6530040350209 2.81200132150004 0.442969542565157 2.18033973347844e-10 3.01840781853422e-09 NA 0.0769230769230769 0 0 0 0 0 0 0 0 0.5 0.472222222222222 0 1.16352940355156 48.9004529404454 34.9764491908781
hsa-mir-365a_5p 8.34211580907077 -0.309224979207546 0.434827024599018 0.4769945082262 0.71223426607938 0.142857142857143 0.2 1 1 0 0 0.0357142857142857 0 0 0 0.107142857142857 0 14.1749304542475 18.6164704568249 12.2251132351113 9.32705311756751
hsa-mir-365a_3p 37.531996211515 -0.0352054834848593 0.278421325920074 0.899378264712836 0.964319492287746 0.00917431192660551 0 1 1 0.0619469026548673 0 0.00884955752212389 0.0363636363636364 0 0 0.0530973451327434 0.0181818181818182 64.9684312486342 62.8305877917841 57.0505284305196 58.2940819847969
hsa-mir-365b_3p 37.531996211515 -0.0352054834848593 0.278421325920074 0.899378264712836 0.964319492287746 0.00917431192660551 0 1 1 0.0619469026548673 0 0.00884955752212389 0.0363636363636364 0 0 0.0530973451327434 0.0181818181818182 64.9684312486342 62.8305877917841 57.0505284305196 58.2940819847969
hsa-mir-3687-1_5p 7.81386199522845 0.27929035443796 0.438354532797371 0.524037894141944 0.744066625336158 0.473684210526316 0.615384615384615 0 0 0.05 0 0 0 0 0 0.05 0 12.9936862497268 9.30823522841246 16.3001509801485 11.6588163969594
hsa-mir-3687-1_3p 30.8096964116604 -1.25180832135506 0.329338705617521 0.000144127606700933 0.000912121853835902 0.238461538461538 0.391304347826087 1 1 0.0692307692307692 0 0.0384615384615385 0 0.00769230769230769 0 0.0923076923076923 0 77.962117498361 74.4658818272997 20.3751887251856 30.3129226320944
hsa-mir-3687-2_5p 7.81386199522845 0.27929035443796 0.438354532797371 0.524037894141944 0.744066625336158 0.473684210526316 0.615384615384615 0 0 0.05 0 0 0 0 0 0.05 0 12.9936862497268 9.30823522841246 16.3001509801485 11.6588163969594
hsa-mir-3687-2_3p 30.8096964116604 -1.25180832135506 0.329338705617521 0.000144127606700933 0.000912121853835902 0.238461538461538 0.391304347826087 1 1 0.0692307692307692 0 0.0384615384615385 0 0.00769230769230769 0 0.0923076923076923 0 77.962117498361 74.4658818272997 20.3751887251856 30.3129226320944
hsa-mir-3691_5p 7.8975193432318 -0.340294241612606 0.44485962928432 0.444302833756697 0.683424150535475 0.518518518518518 0.333333333333333 0 0 0.0714285714285714 0 0.142857142857143 0.0833333333333333 0 0 0.107142857142857 0 20.0811514768506 11.6352940355156 8.15007549007423 11.6588163969594
hsa-mir-374a_5p 22.8011886641329 0.477097181086387 0.372806672096417 0.200635109700772 0.415333428025429 0.0192307692307692 0 1 1 0.0192307692307692 0.025 0 0 0 0 0.0384615384615385 0.025 30.7123493175362 30.2517644923405 55.013009558001 30.3129226320944
hsa-mir-374a_3p 13.029082182969 0.89621406246687 0.407577687739428 0.0278865195184452 0.100436814200579 0 0 1 1 0 0 0.0454545454545455 0 0 0 0.0909090909090909 0.0769230769230769 11.8124420452062 13.9623528426187 22.4127075977041 34.9764491908781
hsa-mir-374b_5p 235.47970161034 -0.141041157752865 0.136033817353266 0.299824634918903 0.520871816741467 0.00564971751412429 0.009375 1 1 0.0644257703081232 0.0745341614906832 0.00140056022408964 0.0031055900621118 0.00280112044817927 0 0.0756302521008403 0.0372670807453416 435.879111468109 394.436467803978 338.22813283808 359.091545026349
hsa-mir-374b_3p 2.82355808448174 -0.246503140428394 0.431380950808046 0.56770957470764 0.771458103053633 0.3 0.333333333333333 1 1 0 0 0 0 0 0 0.2 0.333333333333333 8.26870943164435 3.49058821065467 2.03751887251856 4.66352655878375
hsa-mir-378a_5p 42.421876695481 -0.13057129456847 0.282455855697476 0.643886628553597 0.829191210608266 0.0625 0.0517241379310345 1 1 0.0234375 0.0333333333333333 0.0390625 0.0166666666666667 0 0.0166666666666667 0.1015625 0.0833333333333333 79.1433617028816 70.975293616645 71.3131605381495 53.6305554260132
hsa-mir-378a_3p 5978.5097943404 -0.171947058024448 0.0837708111393345 0.0401124407341805 0.129706651425124 0.0514458826769485 0.0541282115240708 1 1 0.150310894836442 0.12469377756002 0.0871586915382536 0.0930916217540421 0.00675858340091917 0.00649191572758452 0.00286563936198973 0.00257226849583537 10837.9155764767 10448.494043893 8141.92541458415 9378.35190971413
hsa-mir-378c_5p 406.89263770565 -0.725252930661722 0.421680878266863 NA NA 0.0393151553582752 0.0308483290488432 0 0 0.000630119722747322 0.00254452926208651 0.00504095778197858 0.0152671755725191 0 0 0.761184625078765 0.679389312977099 1035.95116736458 814.47058248609 637.743407098308 177.214009233783
hsa-mir-378d-1_3p 14.2093238418285 -0.549752381866449 0.401200915376949 0.170603564763819 0.372061083991641 0 0 0 1 0 0 0 0 0 0.0588235294117647 0.0566037735849057 0 27.1686167039743 32.5788232994436 12.2251132351113 20.9858695145269
hsa-mir-378d-2_5p 13.8603263895705 -0.505077979871961 0.403115060920058 0.210228450247603 0.423681125637908 0 0 0 1 0 0 0 0 0 0.0588235294117647 0.02 0 25.9873724994537 31.415293895892 12.2251132351113 20.9858695145269
hsa-mir-3909_3p 33.3925167733976 0.173845696300611 0.297618568921098 0.559137912059804 0.769248742367991 0.0224719101123595 0.0392156862745098 1 1 0.0888888888888889 0.0196078431372549 0.0333333333333333 0.0196078431372549 0.0111111111111111 0 0.177777777777778 0.117647058823529 56.6997218169898 47.7047055456138 52.9754906854825 58.2940819847969
hsa-mir-3922_3p 28.2597224110915 -0.338961034055701 0.313639492317298 0.279815211843402 0.495832555386508 0 0.0857142857142857 0 0 0.159574468085106 0.114285714285714 0 0 0.0106382978723404 0.0571428571428571 0.170212765957447 0.114285714285714 55.5184776124692 52.3588231598201 38.7128585778526 37.30821247027
hsa-mir-3928_3p 13.5596694844842 -0.270209128248633 0.403909613397403 0.503505590561893 0.726556927097455 0.159090909090909 0 1 1 0.0909090909090909 0 0.0909090909090909 0.0588235294117647 0 0 0 0 21.2623956813712 30.2517644923405 20.3751887251856 16.3223429557431
hsa-mir-3934_5p 10.7390949134014 -0.401738102130341 0.42779343479545 0.347682659424809 0.571217483208878 0.0540540540540541 0 1 1 0.15 0 0.05 0.0714285714285714 0 0 0.05 0.142857142857143 20.0811514768506 23.2705880710311 8.15007549007423 18.654106235135
hsa-mir-421_3p 126.217999698014 0.286017134889368 0.173922192226735 0.100070484418675 0.24905182358131 0.0338461538461538 0.02 1 1 0.133928571428571 0.0571428571428571 0.133928571428571 0.142857142857143 0.0119047619047619 0.00476190476190476 0.00595238095238095 0.0142857142857143 192.542805336861 188.491763375352 232.277151467115 200.531642027701
hsa-mir-423_5p 2573.91363484733 0.121333212913398 0.057198569405416 0.0338996703523033 0.113769348227806 0.00764439411098528 0.00650364203954214 1 1 0.0431394377957139 0.0265712825753705 0.00709713331477874 0.0084312723556464 0.00361814639576955 0.00306591722023505 0.0585861397161147 0.0352580480327031 4247.75415945616 4035.1199715168 4209.51399062334 4145.87511075876
hsa-mir-423_3p 3718.81286226145 0.115444877625214 0.0416828515419781 0.00561249574933782 0.0267347915801791 0.145328381548084 0.160440353726764 1 1 0.0737252663622527 0.0724229074889868 0.0720129375951294 0.0884581497797357 0.00827625570776256 0.00898678414096916 0.105308219178082 0.0713656387665198 5905.03977839859 6088.7493687853 6035.13090039996 6013.61749755165
hsa-mir-424_5p 38.6580232033989 0.222355174969289 0.334402075135838 0.506092965146978 0.727704672686847 0.0099009900990099 0 1 1 0.0388349514563107 0.0655737704918033 0.0970873786407767 0.0983606557377049 0.00970873786407767 0 0.0388349514563107 0.0655737704918033 48.4310123853455 69.8117642130934 77.4257171557052 53.6305554260132
hsa-mir-424_3p 97.704172070251 -0.260225084901556 0.202773462153858 0.199376801391835 0.415333428025429 0.0588235294117647 0.0396825396825397 1 1 0.0487012987012987 0.0234375 0.051948051948052 0.03125 0.00974025974025974 0.015625 0.0616883116883117 0.015625 177.186630678093 181.510586954043 120.213613478595 156.228139719256
hsa-mir-425_5p 1360.5327767685 0.135520529198853 0.0583275144833227 0.0201554823474127 0.0769730920681363 0.04281098546042 0.0583619421284944 1 1 0.0352168199737188 0.0226179018286814 0.0199737187910644 0.0192492781520693 0.00446780551905388 0.00288739172281039 0.0657030223390276 0.0519730510105871 2206.56417404452 2147.87527895617 2180.14519359486 2259.47861773073
hsa-mir-425_3p 289.936703534922 -0.0624663698641014 0.113903883774968 0.583408356615436 0.783181521153449 0.309776207302709 0.332512315270936 0 0 0.19365798414496 0.149038461538462 0.0804077010192525 0.112980769230769 0.00453001132502831 0.00480769230769231 0.00679501698754247 0.00721153846153846 506.753763739347 488.682349491654 438.06655759149 445.366786363848
hsa-mir-4286_5p 64.1176024339465 -0.740342490852588 0.275266593416 0.00715490316828042 0.0320163848843255 0 0 0 0 0.0267857142857143 0.0606060606060606 0.00892857142857143 0.0151515151515152 0.0133928571428571 0.0303030303030303 0.00446428571428571 0.0303030303030303 118.124420452062 157.07646947946 65.2006039205938 79.2799514993238
hsa-mir-4326_5p 95.0461002717914 0.183528816187226 0.191978538328509 0.339079251719595 0.566838145327474 0.0118110236220472 0 1 0 0.136882129277567 0.1 0.11787072243346 0.246666666666667 0.00760456273764259 0 0.106463878326996 0.0733333333333333 155.924234996722 141.95058723329 152.813915438892 163.223429557431
hsa-mir-4440_3p 9.96509714765047 -0.313305789786096 0.419169539037453 0.454795546810535 0.692351983632532 0 0 1 0 0.25 0.142857142857143 0.25 0.5 0 0 0 0.0714285714285714 20.0811514768506 18.6164704568249 12.2251132351113 13.9905796763513
hsa-mir-4446_3p 40.334185388668 -0.296746337390212 0.36498781415748 0.416200395020759 0.653818351043248 0.0458015267175573 0.0588235294117647 1 1 0.173333333333333 0.120689655172414 0.06 0.0862068965517241 0 0 0.0933333333333333 0.0862068965517241 61.4246986350723 91.918822880573 69.2756416656309 39.6399757496619
hsa-mir-4449_3p 10.7194382282192 0.852361740248265 0.427081854180792 0.0459577937924012 0.140408983793336 0.5 0.590909090909091 0 0 0 0.0357142857142857 0.0454545454545455 0 0 0 0 0 8.26870943164435 12.7988234390671 28.5252642152598 18.654106235135
hsa-mir-4454_5p 62.2509240198779 -1.35308860375097 0.351294713944272 0.000117291460868834 0.000787274502498386 0.243542435424354 0.333333333333333 0 0 0.0457746478873239 0.0208333333333333 0.0387323943661972 0.0833333333333333 0.0316901408450704 0.0833333333333333 0.0140845070422535 0 144.111792951516 173.365881129182 28.5252642152598 65.2893718229725
hsa-mir-4485_3p 153.390014714273 -0.947103433715751 0.171102787817065 3.10715024605429e-08 3.1283353613683e-07 0.583190394511149 0.639455782312925 0 0 0.0625 0.0458015267175573 0.00493421052631579 0 0.00493421052631579 0.00763358778625954 0.299342105263158 0.358778625954198 344.923307720022 338.587056433503 142.626321076299 179.545772513174
hsa-mir-4488_5p 30.4467184134523 0.80192158034771 0.33696780447556 0.0173212556453033 0.0679054535475163 0.322033898305085 0.0526315789473684 1 1 0.0140845070422535 0.0106382978723404 0 0 0.47887323943662 0.170212765957447 0 0.0106382978723404 31.8935935220568 37.2329409136498 48.9004529404454 76.9481882199319
hsa-mir-4492_3p 28.6849974475431 2.70180277317577 0.373581672066267 4.75368394160004e-13 8.77450827553674e-12 0 0 0 0 0 0.03125 0 0 0 0 0.111111111111111 0.125 4.72497681808249 10.471764631964 87.6133115182979 76.9481882199319
hsa-mir-449a_5p 16.6985514179101 0.218508531478021 0.378527193891414 0.563763967017819 0.771458103053633 0 0 1 1 0.0227272727272727 0.0357142857142857 0.0227272727272727 0 0 0 0.113636363636364 0.0357142857142857 25.9873724994537 24.4341174745827 22.4127075977041 34.9764491908781
hsa-mir-4508_5p 18.0989619612397 2.5779035465195 0.43778412565005 3.89653421072962e-09 4.66719270884633e-08 0.25 0.142857142857143 0 0 0.0909090909090909 0.0136054421768707 0 0 0 0 0.0909090909090909 0.136054421768707 3.54373261356186 1.16352940355156 38.7128585778526 69.9528983817563
hsa-mir-450a-1_5p 33.7356966406641 0.128410415626475 0.29558563878963 0.663978312797262 0.838012514442128 0.0108695652173913 0 1 1 0.0434782608695652 0.0192307692307692 0.0217391304347826 0 0.0108695652173913 0 0.0434782608695652 0 53.155989203428 54.6858819669232 61.1255661755567 48.9670288672294
hsa-mir-450a-2_5p 33.4059481966629 0.103945193583329 0.294799404345556 0.724391075290401 0.891403462093466 0.0108695652173913 0 1 1 0.0434782608695652 0.0196078431372549 0.0217391304347826 0 0.0108695652173913 0 0.0434782608695652 0 53.155989203428 54.6858819669232 59.0880473030381 48.9670288672294
hsa-mir-450b_5p 37.6316648172808 0.549998039983402 0.280526563757589 0.0499266765970159 0.146473627367404 0.0117647058823529 0 1 1 0.0235294117647059 0.0606060606060606 0.0117647058823529 0.0303030303030303 0 0 0.0470588235294118 0.0151515151515152 50.7935007943867 48.8682349491654 65.2006039205938 76.9481882199319
hsa-mir-4521_5p 61.6344594480567 -2.27961794060629 0.289531060382185 3.44901408131967e-15 1.01860882534974e-13 0.31023102310231 0.44 0 0 0.0194805194805195 0.08 0 0 0 0 0.0324675324675325 0 186.636584314258 168.711763514976 26.4877453427412 27.9811593527025
hsa-mir-4532_5p 4.7850483169587 0.0600388960403241 0.452178854592334 0.894369842107821 0.964319492287746 0.307692307692308 0.142857142857143 0 0 0.000220848056537102 0 0 0 0.000220848056537102 0.00114025085518814 0.00154593639575972 0.00171037628278221 8.26870943164435 6.98117642130934 4.07503774503711 11.6588163969594
hsa-mir-454_5p 38.1565879736349 0.35900762010763 0.28556781140488 0.208691659744105 0.423681125637908 0 0 1 1 0.125 0.0645161290322581 0.0833333333333333 0.0806451612903226 0 0 0.0625 0.0645161290322581 50.7935007943867 59.3399995811294 61.1255661755567 74.61642494054
hsa-mir-454_3p 273.985566687871 1.05044337047349 0.28412075288256 NA NA 0.0311850311850312 0.0198915009041591 1 1 0.0282258064516129 0.017825311942959 0.00201612903225806 0.0035650623885918 0.00604838709677419 0.0196078431372549 0.102822580645161 0.089126559714795 274.048655448784 289.718821484338 745.731907341792 436.039733246281
hsa-mir-4664_3p 5.45429882664901 -0.334143765781981 0.451988929841528 0.459740497333667 0.69748301479046 0.157894736842105 0.166666666666667 1 1 0.15 0 0.25 0.285714285714286 0 0 0 0 9.44995363616497 12.7988234390671 4.07503774503711 9.32705311756751
hsa-mir-4687_5p 5.41913146762387 0.0533138915973413 0.449776112148825 0.905644328019176 0.964319492287746 0 0.125 1 1 0 0.125 0.0666666666666667 0 0.0666666666666667 0 0 0 8.26870943164435 9.30823522841246 8.15007549007423 9.32705311756751
hsa-mir-4687_3p 9.012101255434 -0.430597856531367 0.436759148750907 0.324185544623821 0.556644171582763 0.34375 0.2 1 1 0.117647058823529 0 0.176470588235294 0.153846153846154 0 0 0 0 21.2623956813712 16.2894116497218 14.2626321076299 6.99528983817563
hsa-mir-4707_3p 8.11069165693066 0.242450773221319 0.438668131000032 0.580470575072322 0.783129312908445 0.05 0 1 1 0.142857142857143 0 0 0.0769230769230769 0 0 0.142857142857143 0.153846153846154 12.9936862497268 10.471764631964 10.1875943625928 18.654106235135
hsa-mir-4746_5p 14.4123308588904 -0.0181172839606257 0.446048158781955 0.967600970539488 0.996922293799988 0 0 1 1 0.0714285714285714 0.142857142857143 0.0238095238095238 0 0 0 0 0 22.4436398858918 26.7611762816858 34.6378208328155 9.32705311756751
hsa-mir-484_5p 568.328123411865 -0.240202261560841 0.127009926367163 0.0585965074393434 0.168175970311758 0.0101809954751131 0.00402684563758389 1 1 0.13423517169615 0.0831234256926952 0.0681581685744017 0.0843828715365239 0.0114464099895942 0.0125944584382872 0.0645161290322581 0.0566750629722922 947.357852025538 1123.9694038308 806.857473517348 813.785384507765
hsa-mir-486-1_5p 7.59268805067201 0.0433914632920665 0.450358692889395 0.923243653887316 0.965452188230953 0 0 1 1 0.136363636363636 0.363636363636364 0.136363636363636 0.454545454545455 0 0 0 0 16.5374188632887 8.1447058248609 8.15007549007423 16.3223429557431
hsa-mir-486-2_5p 8.44093668682781 0.00444557859921902 0.436669403632225 0.9918771564329 0.996922293799988 0 0 1 1 0.12 0.333333333333333 0.12 0.416666666666667 0 0 0 0 16.5374188632887 11.6352940355156 10.1875943625928 16.3223429557431
hsa-mir-5001_5p 4.74655030044529 0.513691307900681 0.452367414005586 0.256139862196606 0.472791495637903 0 0 1 1 0.0909090909090909 0.111111111111111 0.0909090909090909 0.111111111111111 0 0 0.0909090909090909 0 5.90622102260311 4.65411761420623 8.15007549007423 11.6588163969594
hsa-mir-5001_3p 2.2729828400133 -0.374370333887994 0.429185614713692 0.383055256925342 0.617067195701551 0 0 0 1 0.0833333333333333 0 0.5 0 0 0 0 1 5.90622102260311 4.65411761420623 2.03751887251856 2.33176327939188
hsa-mir-500a_5p 22.8537641316141 -0.147697309669029 0.366508352477947 0.686959377261496 0.857247898948853 0 0.032258064516129 1 1 0.0410958904109589 0.09375 0.0821917808219178 0.03125 0.0136986301369863 0 0.0547945205479452 0.09375 42.5247913627424 39.5599997207529 42.7878963228897 23.3176327939188
hsa-mir-500a_3p 373.938913649702 -0.379368287498834 0.109049523614055 0.000503547069775074 0.00289703054429036 0.166529266281946 0.137931034482759 1 1 0.0234059725585149 0.0378151260504202 0.110573042776433 0.126050420168067 0.00484261501210654 0.00210084033613445 0.0306698950766747 0.00630252100840336 734.733895211827 687.64587749897 491.042048276972 519.983211304388
hsa-mir-500b_5p 22.1942672436116 -0.224829991292469 0.358373672642707 0.530422030666118 0.747053038013397 0 0.0344827586206897 0 0 0.0410958904109589 0.1 0.0821917808219178 0.0333333333333333 0.0136986301369863 0 0.0547945205479452 0.1 42.5247913627424 39.5599997207529 38.7128585778526 23.3176327939188
hsa-mir-500b_3p 4.89879037566872 -1.02209151212418 0.450725280671843 0.0233499616958457 0.086200275260497 0.25 0 0 0 0.0416666666666667 0 0.0416666666666667 0 0 0 0 0 17.7186630678093 10.471764631964 2.03751887251856 2.33176327939188
hsa-mir-501_5p 35.0834348114948 0.271853063475303 0.299116517285212 0.363427515098184 0.594089997005519 0 0 1 1 0.0769230769230769 0.0701754385964912 0.032967032967033 0.0175438596491228 0.010989010989011 0 0.0879120879120879 0.0701754385964912 54.3372334079486 51.1952937562685 69.2756416656309 51.2987921466213
hsa-mir-501_3p 482.501121422444 -0.840159869306398 0.0933733252358815 2.30165426337176e-19 1.27454104834211e-17 0.0433070866141732 0.0405679513184584 1 1 0.0548712206047032 0.0201612903225806 0.0470324748040314 0.0625 0.00335946248600224 0.00604838709677419 0.0806270996640538 0.0625 1037.13241156911 1047.1764631964 525.679869109788 547.964370657091
hsa-mir-5010_3p 9.62176783857726 0.329243698600721 0.419872598658307 0.432951260810143 0.67062030957655 0.130434782608696 0.0625 1 0 0 0.0454545454545455 0.62962962962963 0.636363636363636 0 0 0.0740740740740741 0 14.1749304542475 12.7988234390671 16.3001509801485 18.654106235135
hsa-mir-502_5p 16.1515451817069 0.46398600369719 0.405317456529114 0.252313913239975 0.467678090231418 0.222222222222222 0.178571428571429 0 0 0.0810810810810811 0.0714285714285714 0.0810810810810811 0.0714285714285714 0 0 0.027027027027027 0.0357142857142857 27.1686167039743 15.1258822461702 26.4877453427412 34.9764491908781
hsa-mir-502_3p 46.5018526242294 -0.696969926589811 0.306410721664619 0.0229283491000389 0.0860784631467564 0.189349112426035 0.104166666666667 1 1 0.0292397660818713 0.0208333333333333 0.0350877192982456 0 0.0116959064327485 0 0.116959064327485 0.0208333333333333 94.4995363616497 103.554116916089 38.7128585778526 67.6211351023644
hsa-mir-503_5p 40.7273936471422 0.0952209454570967 0.293621130495863 0.745711917862852 0.904054513602077 0 0 1 1 0.204918032786885 0.161290322580645 0.00819672131147541 0.032258064516129 0.00819672131147541 0.0161290322580645 0.0163934426229508 0 63.7871870441136 67.4847054059903 52.9754906854825 79.2799514993238
hsa-mir-505_5p 5.2566371867931 0.305340708220786 0.43709728575693 0.484824148011219 0.715923658563234 0 0 0 1 0 0 0 0 0 0 0 0 5.90622102260311 6.98117642130934 18.337669852667 2.33176327939188
hsa-mir-505_3p 50.6524990225679 -0.0894809087193234 0.248565526144096 0.718855198570746 0.887055300743288 0.326666666666667 0.257142857142857 1 1 0.164473684210526 0.0666666666666667 0.00657894736842105 0 0.0131578947368421 0 0.105263157894737 0.12 85.0495827254847 90.7552934770215 73.3506794106681 79.2799514993238
hsa-mir-5096_5p 6.26837327557145 -0.753931022551599 0.448315522986811 0.0926275440846375 0.235827597870658 0.269230769230769 0 0 0 0 0 0.0833333333333333 0 0 0.2 0.25 0.2 15.3561746587681 15.1258822461702 6.11255661755567 4.66352655878375
hsa-mir-532_5p 584.916245732842 0.509474376286352 0.0971669288940152 1.57738409941846e-07 1.5528470134275e-06 0.0319071791153009 0.034587995930824 1 1 0.122421823020625 0.0789220404234841 0.00266134397870925 0.00673724735322425 0.00931470392548237 0.014436958614052 0.126413838988689 0.095283926852743 789.071128619775 827.269405925157 1006.53432302417 1140.23224362263
hsa-mir-532_3p 76.3801680137607 -0.492314671938071 0.225306111253934 0.0288820722012444 0.102809180564145 0.0154440154440154 0 1 1 0.0384615384615385 0.0537634408602151 0.0384615384615385 0.0967741935483871 0.0153846153846154 0 0.0153846153846154 0 145.293037156036 158.239998883012 107.988500243484 86.2752413374994
hsa-mir-542_5p 8.20036429220804 0.534786648802019 0.431491618658364 0.215200887175996 0.42370663563985 0.117647058823529 0.0666666666666667 1 1 0.117647058823529 0 0.0588235294117647 0.142857142857143 0 0 0 0.0714285714285714 9.44995363616497 10.471764631964 16.3001509801485 16.3223429557431
hsa-mir-542_3p 30.5542957430817 0.378955770329619 0.317027429042798 0.231953967141684 0.444829469453532 0.162162162162162 0.14 1 1 0.0246913580246914 0 0.135802469135802 0.115384615384615 0.0123456790123457 0.0192307692307692 0.0246913580246914 0.0192307692307692 42.5247913627424 44.2141173349592 44.8254151954082 65.2893718229725
hsa-mir-548b_5p 12.7430882237168 0.834069653097347 0.421997645230899 0.0481005064995338 0.145192833119547 0.0454545454545455 0.115384615384615 1 1 0.318181818181818 0.037037037037037 0.0454545454545455 0.037037037037037 0.0454545454545455 0.037037037037037 0 0.037037037037037 12.9936862497268 12.7988234390671 36.675339705334 18.654106235135
hsa-mir-548b_3p 6.03545936574368 1.11201674196055 0.452328578910571 0.0139547186056295 0.055996591175838 0 0 1 1 0.166666666666667 0.0714285714285714 0 0 0 0 0.333333333333333 0 3.54373261356186 3.49058821065467 10.1875943625928 20.9858695145269
hsa-mir-548e_5p 8.9486900855028 1.00717495780131 0.431101522073426 0.0194765210357646 0.0750269462508151 0.307692307692308 0.210526315789474 1 1 0.0769230769230769 0 0 0 0 0 0 0 8.26870943164435 6.98117642130934 18.337669852667 23.3176327939188
hsa-mir-548e_3p 7.43994739152901 -0.126479638297057 0.444303287614862 0.775897284573829 0.916593325509883 0.260869565217391 0 1 1 0 0 0.0434782608695652 0 0 0 0.0434782608695652 0 15.3561746587681 11.6352940355156 14.2626321076299 6.99528983817563
hsa-mir-548j_5p 6.37679833320965 -0.212863906492881 0.451745166186505 0.637495414686647 0.823354136169634 0.333333333333333 0.25 1 1 0 0 0.0952380952380952 0 0 0 0.0476190476190476 0 9.44995363616497 15.1258822461702 12.2251132351113 4.66352655878375
hsa-mir-548k_5p 44.1742195599259 -0.0877451532897543 0.381388823204975 0.818039359090514 0.936411979527384 0.0151515151515152 0.0161290322580645 1 1 0.157894736842105 0.0806451612903226 0 0 0.0075187969924812 0.0161290322580645 0.157894736842105 0.209677419354839 75.5996290893198 79.1199994415059 91.6883492633351 39.6399757496619
hsa-mir-548l_5p 13.2871515950153 0.436735393588916 0.411445626119397 0.288478341455897 0.503133485295128 0 0.0434782608695652 1 1 0.0666666666666667 0.0434782608695652 0.1 0.0869565217391304 0 0 0.1 0.130434782608696 22.4436398858918 12.7988234390671 24.4502264702227 25.6493960733106
hsa-mir-548o-2_3p 8.88910216093208 0.478648398087209 0.434864222922325 0.271033906121227 0.486105345796371 0 0 1 1 0 0 0 0 0 0 0 0 14.1749304542475 8.1447058248609 18.337669852667 16.3223429557431
hsa-mir-550a-1_5p 14.7444773214244 -0.619247576058182 0.396101520195573 0.117968949856248 0.277980025459138 0.259259259259259 0.0666666666666667 0 1 0.12962962962963 0 0 0 0 0 0.037037037037037 0 33.0748377265774 30.2517644923405 12.2251132351113 20.9858695145269
hsa-mir-550a-1_3p 59.8739334600221 0.930231963730716 0.256544635397571 0.000287840507685435 0.00172315330952227 0.0530973451327434 0.0526315789473684 1 1 0.0423728813559322 0.0683760683760684 0.00847457627118644 0.0256410256410256 0 0.00854700854700855 0.135593220338983 0.0427350427350427 67.3309196576754 65.1576465988872 105.950981370965 144.569323322296
hsa-mir-550a-2_5p 14.7444773214244 -0.619247576058182 0.396101520195573 0.117968949856248 0.277980025459138 0.259259259259259 0.0666666666666667 0 1 0.12962962962963 0 0 0 0 0 0.037037037037037 0 33.0748377265774 30.2517644923405 12.2251132351113 20.9858695145269
hsa-mir-550a-2_3p 59.8739334600221 0.930231963730716 0.256544635397571 0.000287840507685435 0.00172315330952227 0.0530973451327434 0.0526315789473684 1 1 0.0423728813559322 0.0683760683760684 0.00847457627118644 0.0256410256410256 0 0.00854700854700855 0.135593220338983 0.0427350427350427 67.3309196576754 65.1576465988872 105.950981370965 144.569323322296
hsa-mir-550a-3_3p 59.8739334600221 0.930231963730716 0.256544635397571 0.000287840507685435 0.00172315330952227 0.0530973451327434 0.0526315789473684 1 1 0.0423728813559322 0.0683760683760684 0.00847457627118644 0.0256410256410256 0 0.00854700854700855 0.135593220338983 0.0427350427350427 67.3309196576754 65.1576465988872 105.950981370965 144.569323322296
hsa-mir-576_5p 44.4010696437145 0.979486897362613 0.309075627642758 0.00152919731261254 0.00796981658220417 0 0.0227272727272727 1 1 0.05 0.0224719101123595 0.05 0.0449438202247191 0 0 0.0625 0 38.9810587491805 54.6858819669232 107.988500243484 81.6117147787157
hsa-mir-576_3p 28.9767969977157 0.233612385892109 0.348158428341335 0.502224041805946 0.726556927097455 0.0666666666666667 0.0652173913043478 1 1 0.08 0 0.0266666666666667 0 0 0 0 0 50.7935007943867 37.2329409136498 59.0880473030381 39.6399757496619
hsa-mir-589_5p 78.2932978147243 -0.298554067077196 0.209471990936577 0.154079275409888 0.344732924275659 0.00401606425702811 0.01 1 1 0.0553359683794466 0.02 0.00395256916996047 0.04 0 0.01 0 0.01 150.018013974119 141.95058723329 112.063537988521 104.929347572634
hsa-mir-589_3p 6.61045117773402 0.0848954776323928 0.446853103080742 0.849320725420407 0.945814088755744 0.277777777777778 0 1 1 0 0 0.166666666666667 0.1 0 0 0.0555555555555556 0 12.9936862497268 8.1447058248609 12.2251132351113 9.32705311756751
hsa-mir-590_3p 17.2268941407228 0.48893068639033 0.370441536376496 0.186882016914943 0.398022757179422 0.153846153846154 0.133333333333333 1 1 0.0512820512820513 0 0.0256410256410256 0 0.0256410256410256 0.0333333333333333 0.102564102564103 0.0333333333333333 20.0811514768506 25.5976468781343 34.6378208328155 30.3129226320944
hsa-mir-6087_5p 51.0811652493439 1.03170682814202 0.268390446427012 0.000121019352715655 0.000800172735119928 0.0549450549450549 0.62 0 0 0.126436781609195 0.0510204081632653 0.0229885057471264 0.0102040816326531 0.0114942528735632 0 0.149425287356322 0.0714285714285714 51.9747449989073 54.6858819669232 93.7258681358536 125.915217087161
hsa-mir-6087_3p 93.4067198828655 -0.123427098362706 0.193283795149345 0.523096422918786 0.744066625336158 0.110714285714286 0.2890625 0 0 0.110320284697509 0.0465116279069767 0.0284697508896797 0.0232558139534884 0.0106761565836299 0.00775193798449612 0.00711743772241993 0.00775193798449612 159.467967610284 168.711763514976 144.663839948818 132.910506925337
hsa-mir-615_5p 5.21422301792512 -0.094430777795193 0.452412329841968 0.834661172577772 0.945814088755744 0 0 1 1 0 0 0.0625 0.142857142857143 0 0 0.125 0.142857142857143 5.90622102260311 12.7988234390671 8.15007549007423 6.99528983817563
hsa-mir-615_3p 53.3760612415363 -0.88891905682312 0.26943470916018 0.000969607210904309 0.005302913511489 0.00492610837438424 0.0196078431372549 1 1 0.103603603603604 0.0833333333333333 0.0225225225225225 0.0166666666666667 0.00900900900900901 0.0166666666666667 0.112612612612613 0.1 112.218199429459 125.661175583568 46.8629340679268 65.2893718229725
hsa-mir-616_5p 15.3152382111288 1.07967687216927 0.383860961458597 0.00491309854910727 0.0236576375788535 0 0 1 1 0 0.03125 0 0.03125 0.0416666666666667 0 0.0416666666666667 0 12.9936862497268 15.1258822461702 36.675339705334 32.6446859114863
hsa-mir-616_3p 5.38013686521457 0.884436823961137 0.452427963959991 0.0505986850794854 0.147468536119816 0.428571428571429 0.416666666666667 0 0 0.142857142857143 0 0 0.166666666666667 0 0 0 0 2.36248840904124 5.81764701775779 14.2626321076299 11.6588163969594
hsa-mir-619_5p 4.81513302766537 -0.199183291953862 0.450889988508222 0.658665887098363 0.83607159880967 0.25 0.5 1 1 0.05 0 0 0 0.05 0 0.05 0 10.6311978406856 8.1447058248609 10.1875943625928 2.33176327939188
hsa-mir-625_5p 139.561723330043 0.000132218170083802 0.159381387981938 0.999338098219603 0.999338098219603 0.0025 0.005 1 1 0.17 0.085 0.0075 0.005 0.01 0.005 0.13 0.115 239.792573517686 229.215292499657 220.052038232004 214.522221704053
hsa-mir-625_3p 218.92730507594 -0.547963060724575 0.140279753106553 9.37525904644088e-05 0.000648943712120829 0.135026737967914 0.110671936758893 1 1 0.0503597122302158 0.0721649484536082 0.109112709832134 0.0996563573883162 0.0167865707434053 0.00687285223367698 0.0647482014388489 0.0721649484536082 418.1604484003 458.430584999314 266.914972299931 284.475120085809
hsa-mir-629_5p 209.837526868927 -0.0720379974474905 0.157914025214548 0.648257006226869 0.829993796989893 0.0373376623376623 0.0376712328767123 1 1 0.0727848101265823 0.0477815699658703 0 0.00341296928327645 0.00474683544303797 0.00341296928327645 0.0996835443037975 0.068259385665529 387.448099082764 335.096468222848 299.515274260228 338.105675511822
hsa-mir-629_3p 18.5062189104819 -0.00426614131865128 0.414088378944283 0.991779947830287 0.996922293799988 0.452830188679245 0.307692307692308 1 0 0.107142857142857 0.0740740740740741 0.0714285714285714 0.148148148148148 0.0178571428571429 0 0 0 24.8061282949331 37.2329409136498 18.337669852667 39.6399757496619
hsa-mir-641_5p 11.0632641231883 -0.0066627882119536 0.420938079512719 0.987371268768651 0.996922293799988 0.15625 0.1875 1 1 0.03125 0 0 0.0625 0 0 0.0625 0.0625 17.7186630678093 19.7799998603765 22.4127075977041 11.6588163969594
hsa-mir-642a_5p 34.0956142105738 -0.302714664810563 0.353029528443479 0.391181377194422 0.623357374450104 0 0.0238095238095238 1 1 0.135135135135135 0.0476190476190476 0.0720720720720721 0.0476190476190476 0 0 0.00900900900900901 0.0238095238095238 56.6997218169898 72.1388230201965 32.6003019602969 60.6258452641888
hsa-mir-642a_3p 14.34798305198 -0.811961618634193 0.395135265145798 0.0398891137840199 0.129706651425124 0 0.0769230769230769 1 1 0.101694915254237 0 0.0508474576271186 0.0769230769230769 0 0 0.0338983050847458 0 33.0748377265774 32.5788232994436 12.2251132351113 16.3223429557431
hsa-mir-6511a-1_5p 3.79863705654729 0.108077178171941 0.377508615140745 0.774655536310611 0.916593325509883 0.444444444444444 NA 0 0 0.272727272727273 0 0 0.666666666666667 0 0 0 0.166666666666667 5.90622102260311 4.65411761420623 0 13.9905796763513
hsa-mir-6511a-1_3p 7.29512345229687 -0.0847083820559961 0.441790642170964 0.847946857079222 0.945814088755744 0.227272727272727 0.1 0 1 0.0454545454545455 0.2 0.181818181818182 0 0.0454545454545455 0 0 0 10.6311978406856 15.1258822461702 12.2251132351113 9.32705311756751
hsa-mir-6511a-2_5p 3.79863705654729 0.108077178171941 0.377508615140745 0.774655536310611 0.916593325509883 0.444444444444444 NA 0 0 0.272727272727273 0 0 0.666666666666667 0 0 0 0.166666666666667 5.90622102260311 4.65411761420623 0 13.9905796763513
hsa-mir-6511a-2_3p 7.29512345229687 -0.0847083820559961 0.441790642170964 0.847946857079222 0.945814088755744 0.227272727272727 0.1 0 1 0.0454545454545455 0.2 0.181818181818182 0 0.0454545454545455 0 0 0 10.6311978406856 15.1258822461702 12.2251132351113 9.32705311756751
hsa-mir-6511a-3_5p 3.79863705654729 0.108077178171941 0.377508615140745 0.774655536310611 0.916593325509883 0.444444444444444 NA 0 0 0.272727272727273 0 0 0.666666666666667 0 0 0 0.166666666666667 5.90622102260311 4.65411761420623 0 13.9905796763513
hsa-mir-6511a-3_3p 7.29512345229687 -0.0847083820559961 0.441790642170964 0.847946857079222 0.945814088755744 0.227272727272727 0.1 0 1 0.0454545454545455 0.2 0.181818181818182 0 0.0454545454545455 0 0 0 10.6311978406856 15.1258822461702 12.2251132351113 9.32705311756751
hsa-mir-6511a-4_5p 3.79863705654729 0.108077178171941 0.377508615140745 0.774655536310611 0.916593325509883 0.444444444444444 NA 0 0 0.272727272727273 0 0 0.666666666666667 0 0 0 0.166666666666667 5.90622102260311 4.65411761420623 0 13.9905796763513
hsa-mir-6511a-4_3p 7.29512345229687 -0.0847083820559961 0.441790642170964 0.847946857079222 0.945814088755744 0.227272727272727 0.1 0 1 0.0454545454545455 0.2 0.181818181818182 0 0.0454545454545455 0 0 0 10.6311978406856 15.1258822461702 12.2251132351113 9.32705311756751
hsa-mir-6511b-1_5p 3.79863705654729 0.108077178171941 0.377508615140745 0.774655536310611 0.916593325509883 0.444444444444444 NA 0 0 0.272727272727273 0 0 0.666666666666667 0 0 0 0.166666666666667 5.90622102260311 4.65411761420623 0 13.9905796763513
hsa-mir-6511b-1_3p 4.57421348895633 0.108328462028935 0.451839594421939 0.81052420924963 0.932629155058665 0.0833333333333333 0.428571428571429 1 1 0 0.125 0.153846153846154 0.125 0 0 0 0 9.44995363616497 4.65411761420623 6.11255661755567 9.32705311756751
hsa-mir-6511b-2_5p 3.79863705654729 0.108077178171941 0.377508615140745 0.774655536310611 0.916593325509883 0.444444444444444 NA 0 0 0.272727272727273 0 0 0.666666666666667 0 0 0 0.166666666666667 5.90622102260311 4.65411761420623 0 13.9905796763513
hsa-mir-6511b-2_3p 3.6972204579749 -0.056567718691361 0.44855121633728 0.899643219809773 0.964319492287746 0 0.2 1 1 0 0 0.0909090909090909 0 0 0 0 0 8.26870943164435 4.65411761420623 4.07503774503711 6.99528983817563
hsa-mir-652_3p 169.439530245384 0.335271968520891 0.150339383750348 0.0257407567909041 0.0934684857243483 0.0257009345794393 0.0110294117647059 1 1 0.101075268817204 0.0896551724137931 0.320430107526882 0.375862068965517 0.010752688172043 0.00689655172413793 0.0129032258064516 0.0103448275862069 259.873724994537 242.014115938724 305.627830877783 284.475120085809
hsa-mir-660_5p 116.190629996007 0.201258540961208 0.183472136596445 0.272666155063878 0.487060914085879 0.00323624595469256 0 1 1 0.0851735015772871 0.0441988950276243 0.0157728706624606 0.00552486187845304 0.00630914826498423 0.00552486187845304 0.110410094637224 0.0939226519337017 190.18031692782 172.20235172563 205.789406124374 181.877535792566
hsa-mir-663a_5p 4.11947560884593 0.960294561472316 0.448212267064698 0.0321533082563035 0.1112805902933 0.25 0.2 0 0 0 0.1 0 0 0 0 0 0.2 2.36248840904124 2.32705880710311 14.2626321076299 6.99528983817563
hsa-mir-663a_3p 3.63614277571652 0.713720924098546 0.448122408646417 0.111229328736674 0.270739519946958 0.2 0.375 0 0 0 0 0 0 0 0.111111111111111 0 0 3.54373261356186 2.32705880710311 10.1875943625928 6.99528983817563
hsa-mir-671_5p 36.009180064597 0.481735170942144 0.282487604544628 0.0881325099538676 0.228319894207973 0 0.0163934426229508 1 1 0.0760869565217391 0.0144927536231884 0.0543478260869565 0.0579710144927536 0 0.0144927536231884 0.0434782608695652 0 48.4310123853455 50.031764352717 63.1630850480753 69.9528983817563
hsa-mir-671_3p 140.328211451287 -1.0882178907642 0.170135401430581 1.59304596617887e-10 2.27651407424917e-09 0.0579710144927536 0.0238095238095238 1 1 0.126334519572954 0.138686131386861 0.0551601423487545 0.0948905109489051 0.00711743772241993 0.0072992700729927 0.0124555160142349 0.0291970802919708 317.754691016047 329.278821205091 134.476245586225 139.905796763513
hsa-mir-7-1_5p 3264.03649138297 0.53679197136124 0.112325840689437 NA NA 0.00131457867753385 0.00107604017216643 1 1 0.0376628401908938 0.0363059569968276 0.00128982329420869 0.0014099400775467 0.00348252289436347 0.00475854776172013 0.0874500193473494 0.0459992950299612 4504.08415183713 4414.43055707461 6534.32302416701 5523.94720887935
hsa-mir-7-1_3p 24.039677931682 -0.0355498119054031 0.330157459998292 0.91425324325249 0.964319492287746 0.114285714285714 0.352941176470588 1 1 0 0.0294117647058824 0.291666666666667 0.176470588235294 0 0 0.0277777777777778 0.0588235294117647 38.9810587491805 43.0505879314076 38.7128585778526 34.9764491908781
hsa-mir-7-2_3p 3169.73117548733 0.525119920999076 0.112849240057617 NA NA 0.002424895594773 0.00185288123031314 1 1 0.0376635390511431 0.0373406193078324 0.000792916611603013 0.000910746812386157 0.00330381921501255 0.00455373406193078 0.089731729879741 0.0466302367941712 4398.95341763479 4303.89526373721 6326.49609917012 5344.40143636618
hsa-mir-7-3_5p 3176.10838149746 0.517833864760372 0.111904697858577 NA NA 0.00134030290845731 0.000741289844329133 1 1 0.0408995265649658 0.0384405173984332 0.00105207785376118 0.000910912734560029 0.00328774329300368 0.00455456367280015 0.0889005786428196 0.0471852796502095 4419.03456911165 4328.32938121179 6320.38354255256 5349.06496292496
hsa-mir-7110_3p 17.1393047540467 2.7971996820499 0.432301354448787 9.76884730676166e-11 1.44253311896514e-09 0 0.446808510638298 0 0 0 0 0 0 0 0.0416666666666667 1 0.375 2.36248840904124 1.16352940355156 40.7503774503711 62.9576085435807
hsa-mir-744_5p 912.007031727448 0.00906130424125328 0.105591736040736 0.93161386303846 0.970060384809131 0.00882917466410749 0.00612557427258806 1 1 0.037556904400607 0.0301431801055011 0.0428679817905918 0.0565184626978146 0.00606980273141123 0.0052750565184627 0.0132776934749621 0.00753579502637528 1451.74912735584 1601.01645928694 1328.4623048821 1524.97318472229
hsa-mir-744_3p 2.4391549224216 -0.40091358797984 0.424694588669258 0.345167366588109 0.571217483208878 0 0 1 1 0.1 0 0.1 0 0 0 0 0 3.54373261356186 8.1447058248609 2.03751887251856 2.33176327939188
hsa-mir-760_3p 77.6691049594483 -0.0867514026073835 0.266975246205813 0.745225161143555 0.904054513602077 0.221739130434783 0.177570093457944 0 0 0.0446096654275093 0.0260869565217391 0.464684014869888 0.573913043478261 0.00743494423791822 0.00869565217391304 0.00371747211895911 0.00869565217391304 113.39944363398 155.912940075909 103.913462498446 130.578743645945
hsa-mir-7641-1_5p 2.77556468139941 -0.27976748447236 0.440922812106508 0.525751666438575 0.744114978377919 0.4 0 0 0 0.4 0 0.0666666666666667 0 0 0 0.133333333333333 0 5.90622102260311 5.81764701775779 4.07503774503711 2.33176327939188
hsa-mir-7641-2_5p 251.947884179652 -0.112460671524414 0.427796965022851 NA NA 0.407068062827225 0.39031339031339 0 0 0.805555555555556 0.319148936170213 0.0583333333333333 0.0452127659574468 0.0138888888888889 0.0558510638297872 0.0805555555555556 0.513297872340426 493.76007748962 402.581173628839 578.65535979527 156.228139719256
hsa-mir-7641-2_3p 9.69058891657437 0.19999518203303 0.452372022683616 0.658414427771288 0.83607159880967 0.416666666666667 0.5 0 0 0.291666666666667 0 0.125 0 0 0 0.0833333333333333 0.666666666666667 21.2623956813712 6.98117642130934 22.4127075977041 11.6588163969594
hsa-mir-766_5p 37.5142409589696 0.21966954049176 0.289033510050094 0.447246161927548 0.685571106345687 0.0510204081632653 0.120689655172414 1 1 0.0404040404040404 0.0645161290322581 0.0202020202020202 0.0483870967741935 0.0202020202020202 0.0483870967741935 0.0606060606060606 0.0645161290322581 60.2434544305517 54.6858819669232 55.013009558001 72.2846616611481
hsa-mir-766_3p 168.798736143711 0.0298473492906178 0.240575913569896 0.901262827319047 0.964319492287746 0.0606694560669456 0.0702479338842975 1 1 0.0936863543788187 0.101960784313725 0.128309572301426 0.184313725490196 0.00407331975560081 0 0.00814663951120163 0 256.329992380975 303.681174326956 213.939481614448 319.451569276687
hsa-mir-769_5p 937.549063032842 -0.00390916177517987 0.069178567716625 0.954936900724502 0.98840431546952 0.0260126347082869 0.0164056674123788 1 1 0.133070301291248 0.0820029027576197 0.063845050215208 0.0914368650217707 0.0143472022955524 0.0145137880986938 0.14167862266858 0.105950653120464 1541.52368689941 1612.65175332246 1454.78847497825 1462.01557617871
hsa-mir-769_3p 148.984032891416 -0.0206835381665043 0.24541739728437 0.932834591261151 0.970060384809131 0.415313225058005 0.425233644859813 1 0 0.0558035714285714 0.0844444444444444 0.0446428571428571 0.0666666666666667 0.00446428571428571 0.00444444444444444 0.09375 0.0711111111111111 249.242527153851 255.976468781343 277.102566662524 181.877535792566
hsa-mir-7704_5p 17.5352095306012 0.813728483022489 0.411850684854948 0.0481791116672086 0.145192833119547 0.419354838709677 0.147058823529412 0 0 0 0 0 0 0 0 0.391304347826087 0.547619047619048 20.0811514768506 16.2894116497218 24.4502264702227 51.2987921466213
hsa-mir-7706_3p 81.3727046149154 -0.0339055726493208 0.201101138899762 0.866111591021532 0.952078002041039 0.00847457627118644 0 1 1 0.033195020746888 0 0.240663900414938 0.295652173913043 0.00829875518672199 0.0173913043478261 0.0663900414937759 0.0260869565217391 138.205571928913 138.459999022635 122.251132351113 128.246980366553
hsa-mir-7974_3p 82.3014412716874 -0.906870225876168 0.211951370690332 1.88012350863875e-05 0.000143602536952925 0 0.0125 1 1 0.272435897435897 0.160493827160494 0.0416666666666667 0.0123456790123457 0.00320512820512821 0.0123456790123457 0 0 180.730363291655 185.001175164698 89.6508303908165 83.9434780581075
hsa-mir-7976_5p 3.81306165160438 -1.03935926309281 0.44365965731654 0.0191450263068295 0.0743969004730306 0.1 NA 1 0 0 0 0 0 0 0 0.05 0 9.44995363616497 13.9623528426187 2.03751887251856 0
hsa-mir-874_5p 11.330852804169 0.0919450919368728 0.42459498532055 0.828560802992944 0.945814088755744 0.0645161290322581 0 1 1 0 0 0.0645161290322581 0 0 0 0.032258064516129 0.0588235294117647 12.9936862497268 23.2705880710311 18.337669852667 18.654106235135
hsa-mir-874_3p 50.1599051556229 -0.481254763157678 0.258010001561891 0.0621454970076024 0.172065344839799 0.0117647058823529 0.0169491525423729 1 1 0.107954545454545 0.0806451612903226 0.0397727272727273 0.032258064516129 0.0113636363636364 0.0161290322580645 0.0511363636363636 0 102.768245793294 96.5729404947792 69.2756416656309 58.2940819847969
hsa-mir-877_5p 151.4398122294 -0.306259251688947 0.1770094860805 0.0835971325816751 0.217844292551071 0.162162162162162 0.171875 0 0 0.0650095602294455 0.0622222222222222 0.0956022944550669 0.133333333333333 0.00764818355640535 0.0222222222222222 0.0133843212237094 0.0133333333333333 276.411143857825 287.391762677235 183.37669852667 237.839854497971
hsa-mir-877_3p 10.8546778719121 -0.324868964449216 0.413842287214822 0.432449645641375 0.67062030957655 0.0555555555555556 0.0769230769230769 1 1 0.105263157894737 0 0.210526315789474 0.0769230769230769 0.0263157894736842 0 0.0526315789473684 0 20.0811514768506 22.1070586674796 12.2251132351113 16.3223429557431
hsa-mir-885_5p 25.1367628264577 -0.0637051841127024 0.341164007871511 0.851873186035083 0.945814088755744 0.0135135135135135 0 1 1 0.121621621621622 0.0285714285714286 0 0 0.027027027027027 0 0.135135135135135 0.114285714285714 36.6185703401393 50.031764352717 36.675339705334 39.6399757496619
hsa-mir-885_3p 19.0409607151286 -0.210712367164519 0.37922749336968 0.578459860922889 0.783129312908445 0.0333333333333333 0 1 1 0 0.08 0.222222222222222 0.28 0 0 0.126984126984127 0.04 34.256081931098 36.0694115100983 34.6378208328155 18.654106235135
hsa-mir-9-1_5p 573.283325157876 0.752092389105177 0.106953098916413 2.03618402600422e-12 3.34085008711063e-11 0.0361247947454844 0.0377176015473888 1 1 0.022417934347478 0.0209723546234509 0.0592473979183347 0.0591039084842707 0.00400320256204964 0.00857959961868446 0.0264211369095276 0.0152526215443279 758.358779302239 670.192936445697 1136.93553086535 1109.91932099053
hsa-mir-9-1_3p 18.9451273487942 0.34941004514597 0.363216464201091 0.336055403391117 0.566838145327474 0.152173913043478 0.32258064516129 1 1 0 0 0.0869565217391304 0.03125 0.0217391304347826 0 0.0652173913043478 0.03125 24.8061282949331 29.0882350887889 28.5252642152598 39.6399757496619
hsa-mir-9-2_5p 573.283325157876 0.752092389105177 0.106953098916413 2.03618402600422e-12 3.34085008711063e-11 0.0361247947454844 0.0377176015473888 1 1 0.022417934347478 0.0209723546234509 0.0592473979183347 0.0591039084842707 0.00400320256204964 0.00857959961868446 0.0264211369095276 0.0152526215443279 758.358779302239 670.192936445697 1136.93553086535 1109.91932099053
hsa-mir-9-2_3p 18.9451273487942 0.34941004514597 0.363216464201091 0.336055403391117 0.566838145327474 0.152173913043478 0.32258064516129 1 1 0 0 0.0869565217391304 0.03125 0.0217391304347826 0 0.0652173913043478 0.03125 24.8061282949331 29.0882350887889 28.5252642152598 39.6399757496619
hsa-mir-9-3_5p 573.283325157876 0.752092389105177 0.106953098916413 2.03618402600422e-12 3.34085008711063e-11 0.0361247947454844 0.0377176015473888 1 1 0.022417934347478 0.0209723546234509 0.0592473979183347 0.0591039084842707 0.00400320256204964 0.00857959961868446 0.0264211369095276 0.0152526215443279 758.358779302239 670.192936445697 1136.93553086535 1109.91932099053
hsa-mir-9-3_3p 18.5740468166872 0.311106211109772 0.362411777863435 0.390653440350958 0.623357374450104 0.152173913043478 0.3 1 1 0 0 0.0869565217391304 0.032258064516129 0.0217391304347826 0 0.0652173913043478 0.032258064516129 24.8061282949331 29.0882350887889 28.5252642152598 37.30821247027
hsa-mir-92a-1_5p 347.99417904429 -1.94651223380675 0.132301795590068 5.34584619416108e-49 1.18410493200668e-46 0.0050251256281407 0 1 1 0.135625 0.054726368159204 0.01125 0.00995024875621891 0.010625 0 0.143125 0.0895522388059701 949.72034043458 916.861169998627 199.676849506819 237.839854497971
hsa-mir-92a-1_3p 88468.6969145841 -0.0395199697706622 0.0210971395155604 0.0610354856297669 0.170054843609979 0.0217041112520525 0.0204489815511145 1 1 0.0891704333506965 0.0798683405828472 0.0142960361601667 0.0183264961141232 0.00823013459244199 0.00792979996839075 0.119409204711576 0.0818336116322057 149910.520751508 151367.030696233 135829.158117577 136011.752086928
hsa-mir-92a-2_5p 15.5385678254172 -0.831961543360652 0.391978483135985 0.0337985093181824 0.113769348227806 0.0491803278688525 0 1 1 0.0327868852459016 0 0 0 0 0.142857142857143 0.180327868852459 0 31.8935935220568 39.5599997207529 14.2626321076299 16.3223429557431
hsa-mir-92a-2_3p 80318.7232164578 -0.0598259706437116 0.0229537551292917 0.00915076474264682 0.0393571726309956 0.0175445316989083 0.0160362790862782 1 1 0.0949697836685838 0.0861004240394863 0.000963419262546346 0.000823891337047143 0.00893717338627274 0.00872266608213214 0.128642016757656 0.0891541130318445 137213.326797115 138209.840200872 122679.011314342 122352.282796251
hsa-mir-92b_5p 83.0661533472231 -0.0986640247038124 0.256851694095263 0.700883299173591 0.869723533708405 0.00809716599190283 0.0087719298245614 1 1 0.0438247011952191 0.0423728813559322 0.0796812749003984 0.0847457627118644 0.0159362549800797 0.00847457627118644 0.107569721115538 0.0677966101694915 122.849397270145 166.384704707873 112.063537988521 137.574033484121
hsa-mir-92b_3p 2857.38087743328 -0.458924916655528 0.0546904017245051 4.80694851540843e-17 1.77456516027161e-15 0.0158161113454239 0.013953488372093 1 1 0.182630415986166 0.130824372759857 0.0865597079450476 0.10189452124936 0.00922278797194735 0.00819252432155658 0.0281487174560477 0.0217613927291347 5434.90458499938 5681.51407754225 3628.82111195555 3868.39528051112
hsa-mir-93_5p 4432.41339146016 0.421141719294329 0.0485196512882863 3.96404309546827e-18 1.95119010143605e-16 0.0121558154526199 0.0140148392415499 1 1 0.0764673714910682 0.0493877551020408 0.0179547940211447 0.0197278911564626 0.00428363106088225 0.00435374149659864 0.0570543200874954 0.0297959183673469 6247.60059770957 6480.85877778217 8021.71180110556 7790.42111644826
hsa-mir-93_3p 107.427417535982 -0.287682412117284 0.191273093891454 0.132571030040392 0.304295162217066 0.0794117647058823 0.0797101449275362 1 1 0.0868347338935574 0.0993377483443709 0.0840336134453782 0.0993377483443709 0.00280112044817927 0.00662251655629139 0.0168067226890756 0.0132450331125828 211.442712609191 187.328233971801 154.85143431141 144.569323322296
hsa-mir-937_3p 10.5531772368405 0.00622839845869038 0.419123399473196 0.988143443977579 0.996922293799988 0.133333333333333 0.133333333333333 1 1 0.266666666666667 0 0.133333333333333 0.0625 0 0 0 0 17.7186630678093 17.4529410532734 12.2251132351113 20.9858695145269
hsa-mir-939_5p 10.7195876700259 0.361198088621385 0.422763919649233 0.392898337621367 0.623849331778729 0.24 0.222222222222222 1 1 0.241379310344828 0.157894736842105 0.275862068965517 0.368421052631579 0 0 0.0344827586206897 0.0526315789473684 17.7186630678093 11.6352940355156 16.3001509801485 23.3176327939188
hsa-mir-940_3p 11.9725904416025 -0.393120617356516 0.410095072172904 0.337756014576745 0.566838145327474 0.0487804878048781 0 0 1 0.148936170212766 0.157894736842105 0.170212765957447 0.105263157894737 0 0 0.0638297872340425 0 22.4436398858918 25.5976468781343 18.337669852667 11.6588163969594
hsa-mir-941-1_5p 8.71369292707371 -0.535165662849116 0.430885505330135 0.21423153982594 0.423681125637908 0 0 0 0 0.25 0.1 0 0 0 0 0 0 17.7186630678093 19.7799998603765 10.1875943625928 9.32705311756751
hsa-mir-941-1_3p 690.540349957669 -0.252751571525898 0.126589618065801 0.0458662996564975 0.140408983793336 0.00278551532033426 0.00334821428571429 1 1 0.0588505747126437 0.0342163355408389 0.0625287356321839 0.0860927152317881 0.00229885057471264 0.0011037527593819 0.00275862068965517 0.0022075055187638 1241.48765895117 1283.37293211737 874.095596310461 1088.93345147601
hsa-mir-941-2_5p 8.71369292707371 -0.535165662849116 0.430885505330135 0.21423153982594 0.423681125637908 0 0 0 0 0.25 0.1 0 0 0 0 0 0 17.7186630678093 19.7799998603765 10.1875943625928 9.32705311756751
hsa-mir-941-2_3p 690.540349957669 -0.252751571525898 0.126589618065801 0.0458662996564975 0.140408983793336 0.00278551532033426 0.00334821428571429 1 1 0.0588505747126437 0.0342163355408389 0.0625287356321839 0.0860927152317881 0.00229885057471264 0.0011037527593819 0.00275862068965517 0.0022075055187638 1241.48765895117 1283.37293211737 874.095596310461 1088.93345147601
hsa-mir-941-3_5p 8.71369292707371 -0.535165662849116 0.430885505330135 0.21423153982594 0.423681125637908 0 0 0 0 0.25 0.1 0 0 0 0 0 0 17.7186630678093 19.7799998603765 10.1875943625928 9.32705311756751
hsa-mir-941-3_3p 690.540349957669 -0.252751571525898 0.126589618065801 0.0458662996564975 0.140408983793336 0.00278551532033426 0.00334821428571429 1 1 0.0588505747126437 0.0342163355408389 0.0625287356321839 0.0860927152317881 0.00229885057471264 0.0011037527593819 0.00275862068965517 0.0022075055187638 1241.48765895117 1283.37293211737 874.095596310461 1088.93345147601
hsa-mir-941-4_5p 8.71369292707371 -0.535165662849116 0.430885505330135 0.21423153982594 0.423681125637908 0 0 0 0 0.25 0.1 0 0 0 0 0 0 17.7186630678093 19.7799998603765 10.1875943625928 9.32705311756751
hsa-mir-941-4_3p 690.540349957669 -0.252751571525898 0.126589618065801 0.0458662996564975 0.140408983793336 0.00278551532033426 0.00334821428571429 1 1 0.0588505747126437 0.0342163355408389 0.0625287356321839 0.0860927152317881 0.00229885057471264 0.0011037527593819 0.00275862068965517 0.0022075055187638 1241.48765895117 1283.37293211737 874.095596310461 1088.93345147601
hsa-mir-941-5_5p 8.71369292707371 -0.535165662849116 0.430885505330135 0.21423153982594 0.423681125637908 0 0 0 0 0.25 0.1 0 0 0 0 0 0 17.7186630678093 19.7799998603765 10.1875943625928 9.32705311756751
hsa-mir-941-5_3p 690.540349957669 -0.252751571525898 0.126589618065801 0.0458662996564975 0.140408983793336 0.00278551532033426 0.00334821428571429 1 1 0.0588505747126437 0.0342163355408389 0.0625287356321839 0.0860927152317881 0.00229885057471264 0.0011037527593819 0.00275862068965517 0.0022075055187638 1241.48765895117 1283.37293211737 874.095596310461 1088.93345147601
hsa-mir-942_5p 112.955179759574 0.222875820332662 0.175380641615335 0.203795545937611 0.417969568751674 0.453020134228188 0.48 1 1 0.251655629139073 0.194285714285714 0.0165562913907285 0.0171428571428571 0.00662251655629139 0.00571428571428571 0.0827814569536424 0.0514285714285714 170.099165450969 179.18352814694 195.601811761781 184.209299071958
hsa-mir-96_5p 18.478706038225 -0.180949255909206 0.381744491821862 0.63549548604923 0.823171053566693 0 0 1 1 0.155172413793103 0.0416666666666667 0 0 0.0344827586206897 0 0.137931034482759 0.125 33.0748377265774 33.7423527029952 18.337669852667 34.9764491908781
hsa-mir-98_5p 2084.34101171546 0.337274078895565 0.0706702447467761 1.81948813993302e-06 1.46551499270969e-05 0.00132802124833997 0.00180396873120866 1 1 0.0380127963869025 0.0367054610564011 0.0310500564546481 0.0381975529692629 0.00338727888596161 0.00328260220829603 0.0897628904779827 0.0510295434198747 3138.56585141129 3041.46586088377 3437.2943379388 3821.76001492328
hsa-mir-98_3p 4.23780372997853 0.00609471480248714 0.451878388758031 0.98923884936385 0.996922293799988 0.25 0.166666666666667 0 0 0.416666666666667 0 0.5 0.5 0 0 0 0 7.08746522712373 6.98117642130934 4.07503774503711 9.32705311756751
hsa-mir-99b_5p 1631.86914422845 -0.978809803970964 0.0603881120163083 4.38082578926571e-59 1.94070582464471e-56 0.0132045088566828 0.00955414012738853 1 1 0.206682577565632 0.141509433962264 0.0590294351630867 0.0666666666666667 0 0 0.0178202068416866 0.0238993710691824 3705.56306958119 3575.52585711393 1699.29073968048 1716.17777363242
hsa-mir-99b_3p 17.3703777640739 0.68020120028243 0.376803001677881 0.0710448764934013 0.193085155132373 0.0285714285714286 0 1 1 0.302325581395349 0.294117647058824 0.0465116279069767 0.0588235294117647 0 0 0.0232558139534884 0.0294117647058824 23.6248840904124 17.4529410532734 30.5627830877783 39.6399757496619
